# Supplementary material for: Correlation Analysis of Expression Profile and Quantitative iTRAQ-LC-MS/MS Proteomics Reveals Resistance Mechanism Against TuMV in Chinese Cabbage (Brassica rapa ssp. pekinensis)
Source: Front Genet. 2020 Aug 20;11:963. doi: 10.3389/fgene.2020.00963 (PMC7469979; doi:10.3389/fgene.2020.00963)
Supplement: Supplementary file 6 [file Data_Sheet_1.xlsx]

## Sheet: Table S1
Table S1 All primers used in this study
Sequence Definition	Sense Primer	Anti-sense Primer
Bra000282	AGTCACAGGGTCGTAGACTCCT	AGTATATGTTGGCTGATTGA
Bra012006	TGATTCCAAATTCGCTCTAAA	TTACCTTCCTTATCCAACCA
Bra013183	GGTCGGTGTCTCCGGCGGCG	AGCGAATGTCTCCGGGTCA
Bra013227	AGAGGAGAATCAAGAGAAGAC	GTGCTCGGATTGTTAAGTAG
Bra013779	TGGTAAGCCTCCTTTATCAT	ATATTCGTCAGATGGTATATCAG
Bra015856	GTCATGGACGTTTAAGCAGAA	TTATCTCGTGTTGAAGTCA
Bra015882	GACGGCGATATTATCATCAG	GAGAAGTCATCAAACACAGAA
Bra015998	ACATTACTTCATCACTACATACAG	TATTGACATTGAGGAGGATCTT
Bra016063	AGAAGAGACAGAAAGGTTATTATG	GACATTGACTTCATCTAAGAGAC
Bra017011	TAGACTCAATCTTCCTGACATC	CTCTTCTTTCACATTTGTATCCT
Bra018896	GACGGTGGTTGATGATATTC	ATCTCTTGGTCTCTTGTTCT
Bra018998	ATGAGTATCGTCTCCTTGAA	TACCATTGTTGCTAAGTTCTC
Bra019162	TTACATTAGGCGGAGAGTATT	CACCCATTTACCTGAGTTTC
Bra020546	CTGCCGAAACTCAAGTAAAG	CTGTTCTTCACCATCTTCTTC
Bra025297	GAACGGCGGTGGCCGCGTC	TGCGAATGTTTCTGGGTCAGCT
Bra026963	CCAGATGTCATAAGGAGAGT	CTTCTTCTTCCACATATCCATAC
Bra028291	GCTTTCTTCGTTGGAGTTTA	ATCGTCGGATTTATCATTCTG
Bra029349	GAAGAAGACGACGCTATTATC	CGGTTTGTAAGTGATTGGAT
Bra029590	GGTGGTGAGACTGAATAAGA	GTATGTAATCGGTTGCTTCT
Bra031275	GAGAGGATAAGCGAGAAGAT	GAATAAAGGAGAGGAGAAGGA
Bra032622	TGGTCCTGTGGTATTATTCTAT	ATACGCTTAATGACTTCCTTG
Bra033315	TCACAAGAGAAGTTCCTACA	TTATAGACATCACCTGGAGTT
Bra035320	CGATTAGCGGAGGAGATAAG	CTTCTTAGCACGAGCATATTG
Bra038632	TGGGACTCAAAGCATGCAGC	TACCGTAATTTGGTTCTTCATCA
Bra039070	CTACTTCAGCTATCCAACA	GTACCAGATGCTCTGAGGAG
CP	GCTGATTACGAACTGACGGAGGA	ACGTCACTGAAATGGGCCATTATC
BraActin	CTCAGTCCAAAAGAGGTATTCT	GTAGAATGTGTGATGCCAGATC

## Sheet: Table S2
Table S2 Summary of mapping result (mapping to reference genes)
Sample ID	Total Reads	Total Base	Total Mapped	Perfect Match	<=2bp	Unique	Multi-position	Total Unmapped
		Pairs	Reads		Mismatch	Match	Match	Reads
CK_1	12025649	589256801	7195399	5158339	2037060	6811676	383723	4830250
	-1	-1	-0.5983	-0.4289	-0.1694	-0.5664	-0.0319	-0.4017
CK_2	11775794	577013906	7610342	5450572	2159770	7185365	424977	4165452
	-1	-1	-0.6463	-0.4629	-0.1834	-0.6102	-0.0361	-0.3537
CK_3	12387122	606968978	8119719	5806252	2313467	7609641	510078	4267403
	-1	-1	-0.6555	-0.4687	-0.1868	-0.6143	-0.0412	-0.3445
TuMV_1	11718227	574193123	6486095	4619782	1866313	6118635	367460	5232132
	-1	-1	-0.5535	-0.3942	-0.1593	-0.5221	-0.0314	-0.4465
TuMV_2	12026610	589303890	7563676	5385516	2178160	7121563	442113	4462934
	-1	-1	-0.6289	-0.4478	-0.1811	-0.5922	-0.0368	-0.3711
TuMV_3	12054525	590671725	7503701	5312812	2190889	7011810	491891	4550824
	-1	-1	-0.6225	-0.4407	-0.1817	-0.5817	-0.0408	-0.3775

## Sheet: Table S3
Table S3 Composition of Raw reads
	CK_1	CK_2	CK_3	TuMV_1	TuMV_2	TuMV_3
Containing Adaptor	48787 0.40%	59486 (0.50%)	59872 (0.48%)	42441 (0.36%)	53623 (0.44%)	51082 (0.42%)
Containing N	329 0.00%	330 (0.00%)	316 (0.00%)	324 (0.00%)	327 (0.00%)	356 (0.00%)
Low Quality	16350 0.14%	16681 (0.14%)	18580 (0.15%)	14665 (0.12%)	16516 (0.14%)	16451 (0.14)
Clean Reads	12025649 (99.46%)	11775794 (99.35%)	12387122 (99.37%)	11718227 (99.51%)	12026610 (99.42%)	12054525 (99.44%)

## Sheet: Table S4
Table S4 The detailed results of transcriptome analysis
		CK_1			CK_2			CK_3			TuMV_1			TuMV_2			TuMV_3
GeneID	Length of gene	Uniq_reads	Coverage	RPKM	Uniq_reads	Coverage	RPKM	Uniq_reads	Coverage	RPKM	Uniq_reads	Coverage	RPKM	Uniq_reads	Coverage	RPKM	Uniq_reads	Coverage	RPKM	log2Ratio (TuMV/CK)	Probability
Bra016459	1479	30874	0.9993	3067.98	36375	0.9993	3427.29	47348	0.9993	4212.19	26872	0.9993	2971.99	68883	0.9993	6544.12	47112	0.9993	4546	0.393196	0.498826
Bra003526	2715	29588	0.9985	1601.67	41993	0.9996	2155.38	43135	0.9996	2090.43	8902	0.9996	536.331	13824	0.9978	715.437	20748	0.9996	1090.62	-1.31984	0.829991
Bra027920	1572	27718	0.9975	2591.42	14378	0.9987	1274.56	15121	0.9975	1265.62	13926	0.9987	1449.07	5630	0.9911	503.226	4585	0.9981	416.249	-1.11541	0.797264
Bra022585	1746	26604	0.9656	2239.4	39936	0.9782	3187.4	25949	0.9662	1955.47	22316	0.9656	2090.68	13300	0.9656	1070.32	6543	0.9622	534.809	-0.998173	0.770925
Bra012238	1479	25560	0.9946	2539.92	20791	0.9946	1958.95	24069	0.9946	2141.24	21218	0.9946	2346.67	40409	0.9946	3838.99	31372	0.9973	3027.19	0.472441	0.554882
Bra019686	2436	24525	0.9996	1479.65	4090	0.9992	233.971	4385	0.9984	236.847	8722	0.9984	585.671	12001	0.9992	692.226	12788	0.9988	749.189	0.0555851	0.140037
Bra002914	309	18006	0.9968	8564.2	3802	0.9968	1714.63	6922	0.9968	2947.46	13569	0.9968	7182.97	8505	0.9968	3867.44	14379	0.9968	6641.04	0.419645	0.521012
Bra003527	4323	16886	0.9988	574.076	18329	0.9995	590.839	21769	0.9998	662.564	6804	0.9995	257.451	11117	0.9995	361.335	9477	0.9986	312.861	-0.972001	0.761638
Bra013206	288	15607	0.9965	7964.44	19350	0.9965	9362.77	13461	0.9965	6149.78	18045	0.9965	10249	20086	0.9965	9799.61	17623	0.9965	8732.8	0.293887	0.411497
Bra022751	2790	14187	0.9989	747.334	13737	0.9993	686.126	10840	0.9996	511.211	10722	0.9996	628.618	16100	0.9996	810.829	12477	0.9986	638.223	0.0954408	0.198098
Bra015779	588	14118	0.9966	3528.78	17024	0.9983	4034.6	8367	0.9966	1872.26	12718	0.9983	3537.99	7681	0.9983	1835.47	3289	0.9915	798.275	-0.612443	0.636267
Bra012230	663	13644	0.9985	3024.52	16492	0.9985	3466.38	10909	0.9985	2164.94	8485	0.9985	2093.41	4639	0.9985	983.147	2154	0.9955	463.659	-1.28984	0.82641
Bra021187	507	13497	0.998	3912.53	15373	0.998	4225.39	12878	0.9961	3342.07	7992	0.998	2578.47	10092	0.998	2796.9	8519	0.998	2397.99	-0.56251	0.610293
Bra001661	1182	13462	0.9831	1673.86	15970	0.9941	1882.8	11074	0.9949	1232.71	14050	0.9958	1944.35	4159	0.9822	494.401	2497	0.978	301.486	-0.805538	0.717614
Bra016047	654	12318	0.8073	2768.16	13920	0.8043	2966.04	23949	0.8073	4818.2	7283	0.8119	1821.58	7206	0.8012	1548.19	12454	0.8792	2717.67	-0.793663	0.709035
Bra011405	3138	12113	0.9997	567.318	17429	0.9994	773.99	18517	0.9994	776.413	14789	0.9994	770.905	18448	0.9997	826.045	18414	0.9994	837.455	0.201057	0.31707
Bra010727	1389	11279	0.9993	1193.43	18686	0.9993	1874.69	27781	0.9993	2631.6	11651	0.9993	1372.07	15707	0.9993	1588.91	20269	0.9993	2082.55	-0.176458	0.291456
Bra018940	3540	11136	0.8554	462.332	18973	0.8571	746.876	18612	0.8616	691.775	3440	0.8483	158.954	6385	0.8551	253.434	6315	0.8551	254.587	-1.51104	0.851236
Bra025819	816	10879	0.9975	1959.42	12018	0.9988	2052.38	10065	0.9988	1622.93	12027	0.9975	2410.92	5074	0.9926	873.711	2414	0.9926	422.195	-0.604162	0.62964
Bra025832	1479	10201	0.9993	1013.68	7563	0.9993	712.593	8078	0.9993	718.639	6794	0.9993	751.402	7863	0.9993	747.012	8416	0.9993	812.089	-0.0815778	0.1747
Bra012676	1647	10139	0.9472	904.752	9077	0.9308	768.006	7483	0.929	597.802	8043	0.9284	798.803	7619	0.9241	649.998	3832	0.9199	332.046	-0.350485	0.464501
Bra013576	996	9503	0.997	1402.26	18850	0.998	2637.35	26207	0.998	3462.05	16029	0.998	2632.46	15458	0.997	2180.73	22327	0.998	3199.17	0.0950173	0.198273
Bra018941	1302	9173	0.9593	1035.45	10473	0.9593	1120.92	9777	0.9593	988.029	912	0.9555	114.577	1609	0.9585	173.641	1129	0.9562	123.751	-2.93218	0.916638
Bra029570	462	8932	0.9978	2841.42	8899	0.9978	2684.2	8277	0.9978	2357.25	8476	0.9978	3000.99	7089	0.9978	2156.01	5824	0.9935	1799.06	-0.180451	0.291472
Bra026009	2019	8799	0.998	640.509	7340	0.999	506.612	5992	0.997	390.49	4372	0.9965	354.208	2072	0.998	144.199	1704	0.996	120.448	-1.31302	0.826913
Bra009583	1809	8733	0.7767	709.501	9711	0.7734	748.068	5581	0.7551	405.927	10674	0.775	965.17	4176	0.7512	324.362	3124	0.7739	246.456	-0.278846	0.401379
Bra018543	642	8704	0.9969	1992.56	1277	0.9938	277.186	930	0.9922	190.6	6583	0.9984	1677.27	5119	0.9969	1120.36	6364	0.9969	1414.69	0.775753	0.705815
Bra029563	681	8633	0.9941	1863.13	11880	0.9941	2431	14724	0.9927	2844.81	8139	0.9971	1954.96	13321	0.9927	2748.51	15820	0.9971	3315.32	0.167675	0.281032
Bra024656	333	8617	0.991	3803.12	4132	0.97	1729.15	3608	0.982	1425.6	4720	0.988	2318.53	5319	0.982	2244.36	4951	0.979	2121.85	-0.0577721	0.140143
Bra031393	1179	8509	0.9941	1060.7	5149	0.9881	608.59	3198	0.9907	356.894	1045	0.9763	144.983	189	0.9686	22.5245	232	0.9678	28.0828	-3.37286	0.926126
Bra039661	1731	8400	0.9988	713.198	9794	0.9994	788.459	6755	0.9988	513.456	5382	0.9988	508.583	3707	0.9983	300.908	2269	0.9879	187.07	-1.01583	0.775484
Bra034941	1500	7915	0.9993	775.511	4169	0.9993	387.308	3566	0.9993	312.799	3286	0.9993	358.337	2947	0.9993	276.056	3087	0.9993	293.705	-0.668971	0.662499
Bra013863	639	7812	0.9984	1796.76	6857	0.9984	1495.37	7004	0.9984	1442.18	11635	0.9984	2978.38	11997	0.9969	2638.03	12013	0.9984	2682.98	0.80985	0.717852
Bra020967	558	7793	0.9982	2052.57	7732	0.9982	1930.96	6851	0.9982	1615.45	5746	0.9982	1684.4	5650	0.9982	1422.73	4107	0.9982	1050.4	-0.429437	0.528538
Bra019044	2142	7689	0.627	527.568	9064	0.6289	589.68	6754	0.627	414.874	6292	0.6275	480.49	3169	0.6284	207.879	2744	0.6275	182.823	-0.814469	0.7158
Bra006107	1767	7644	0.961	635.788	6726	0.961	530.44	7965	0.966	593.095	5622	0.9576	520.438	7456	0.9593	592.894	6566	0.9621	530.311	-0.098123	0.198066
Bra028174	546	7610	0.7875	2048.43	13620	0.7875	3476.16	31288	0.7875	7539.8	8479	0.7875	2540.19	16248	0.7875	4181.33	26683	0.7875	6974.42	0.0681093	0.15172
Bra034603	1860	7415	0.9984	585.904	7404	0.9989	554.714	6434	0.9989	455.138	6880	0.9989	605.049	6631	0.9989	500.926	6859	0.9984	526.277	0.0326234	0.104957
Bra000734	1119	7257	0.7328	953.137	2699	0.7659	336.116	3674	0.7167	432	3576	0.5925	522.736	6177	0.7846	775.631	9416	0.866	1200.89	0.538039	0.598795
Bra034404	2739	7227	0.9985	387.788	1761	0.9982	89.5949	2089	0.9978	100.351	4658	0.9974	278.178	4131	0.9978	211.919	4821	0.9974	251.195	0.359638	0.470028
Bra026156	4335	7164	0.8318	242.882	3984	0.8358	128.07	5108	0.8238	155.037	2538	0.8005	95.7674	4154	0.8201	134.643	3311	0.8155	109.002	-0.631989	0.637414
Bra013148	1206	7160	0.9992	872.557	10410	0.9992	1202.87	13086	0.9992	1427.69	5758	0.9992	780.979	12071	0.9992	1406.38	8247	0.9992	975.922	-0.147218	0.255006
Bra037196	765	6729	0.9974	1292.76	12248	0.9987	2231.1	32522	0.9987	5593.59	5281	0.9974	1129.2	4545	0.9987	834.795	13733	0.9987	2561.95	-1.01041	0.772782
Bra021909	486	6625	0.3272	2003.45	13364	0.3272	3831.92	21671	0.3272	5867.02	4434	0.3272	1492.36	10264	0.3272	2967.48	15363	0.3272	4511.34	-0.383431	0.48938
Bra000789	2307	6604	0.9996	420.715	9226	0.9978	557.291	7317	0.9991	417.311	3108	0.9991	220.368	4477	0.9987	272.676	2567	0.997	158.798	-1.098	0.792329
Bra015656	2673	6574	0.9798	361.459	6699	0.9779	349.242	5921	0.9768	291.455	3689	0.9772	225.748	2207	0.9772	116.014	1641	0.9731	87.6145	-1.22279	0.813389
Bra037913	846	6519	0.9988	1132.5	10633	0.9988	1751.46	17555	0.9988	2730.27	3602	0.9988	696.447	7129	0.9988	1184.04	9665	0.9988	1630.41	-0.677249	0.667925
Bra031329	1023	6508	0.999	934.975	14772	0.999	2012.24	18723	0.999	2408.1	8351	0.998	1335.3	8498	0.998	1167.21	14046	0.999	1959.49	-0.263282	0.382916
Bra027696	456	6502	0.9956	2095.61	5136	0.9934	1569.55	3068	0.9934	885.249	2718	0.9934	974.989	3226	0.9956	994.047	1916	0.9934	599.649	-0.824967	0.720613
Bra017055	1332	6424	0.9512	708.809	12096	0.952	1265.47	17526	0.9527	1731.22	8034	0.952	986.603	15600	0.9527	1645.61	18130	0.9527	1942.49	0.304009	0.420916
Bra011172	2847	6419	0.9817	331.366	8029	0.9828	392.998	8209	0.9814	379.383	5014	0.98	288.079	6448	0.9828	318.233	5800	0.9817	290.741	-0.299143	0.419657
Bra001676	2043	6414	0.9995	461.412	3123	0.9985	213.02	3799	0.999	244.667	3937	0.9995	315.219	5026	0.9995	345.67	5684	0.9995	397.056	0.202973	0.316399
Bra025663	1098	6295	0.9991	842.6	6199	0.9991	786.747	4290	0.9954	514.079	4908	0.9991	731.168	2789	0.9982	356.906	2282	0.9936	296.606	-0.630367	0.644157
Bra003624	426	6278	0.9859	2165.91	7384	0.9859	2415.45	6676	0.9859	2061.97	3935	0.9859	1510.95	6487	0.9859	2139.65	6773	0.9859	2269.02	-0.166402	0.281027
Bra019870	1569	6240	0.9962	584.507	5720	0.9968	508.03	5678	0.9962	476.154	4370	0.9975	455.589	4555	0.9968	407.918	3751	0.9975	341.185	-0.380896	0.488317
Bra027940	765	6199	0.9987	1190.94	1990	0.9987	362.5	2638	0.9987	453.72	3034	0.9987	648.738	2843	0.9974	522.183	7507	0.9987	1400.46	0.357392	0.47262
Bra037296	516	6150	0.9981	1751.68	5825	0.9981	1573.12	4970	0.9864	1267.31	4555	0.9981	1443.96	5234	0.9961	1425.25	5846	0.9981	1616.87	-0.0337002	0.105015
Bra018144	759	5942	0.9987	1150.59	12512	0.9987	2297.21	19938	0.9987	3456.33	3000	0.9974	646.539	7400	0.9987	1369.93	9910	0.9987	1863.37	-0.831464	0.72341
Bra029193	2832	5914	0.9989	306.914	4322	0.9996	212.671	3247	0.9989	150.856	2822	0.9986	162.997	2579	0.9993	127.957	1958	0.9989	98.6701	-0.783026	0.69987
Bra011179	849	5845	0.9988	1011.82	2693	0.9965	442.023	4138	0.9976	641.295	1401	0.9965	269.926	633	0.9976	104.762	719	0.9929	120.861	-2.07995	0.890067
Bra008392	417	5831	0.9209	2055.11	6794	0.9209	2270.42	6083	0.9305	1919.36	6214	0.9784	2437.53	8762	0.9353	2952.4	8762	0.9257	2998.7	0.42576	0.528639
Bra016463	1662	5812	0.9994	513.952	4685	0.9994	392.821	3217	0.9988	254.68	2069	0.9976	203.631	2033	0.997	171.875	1620	0.9976	139.107	-1.17437	0.803716
Bra010775	2172	5761	0.9982	389.822	7017	0.9991	450.202	4742	0.9986	287.261	3572	0.9982	269.009	2259	0.9982	146.138	1375	0.9963	90.346	-1.15709	0.80233
Bra033545	1107	5752	0.9991	763.659	5673	0.9991	714.136	4682	0.9991	556.492	3099	0.9982	457.919	4902	0.9991	622.205	4052	0.9991	522.382	-0.344193	0.45642
Bra039311	588	5713	0.9949	1427.96	5226	0.9949	1238.53	3060	0.9915	684.729	2696	0.9915	749.994	2261	0.9915	540.295	1134	0.9813	275.234	-1.09804	0.794408
Bra015809	240	5699	0.9917	3489.92	4734	0.9958	2748.74	6468	0.9958	3545.96	4334	0.9958	2953.88	6099	0.9958	3570.71	7560	0.9958	4495.49	0.171548	0.281053
Bra008271	1125	5676	0.9982	741.512	5485	0.9964	679.423	3816	0.9991	446.304	2653	0.9858	385.744	1422	0.9822	177.605	1389	0.992	176.204	-1.33618	0.831287
Bra008826	1122	5655	0.9465	740.744	4697	0.9447	583.369	3918	0.9456	459.459	3902	0.9447	568.865	2638	0.9456	330.362	2982	0.9439	379.298	-0.480289	0.56052
Bra011345	3243	5566	0.9978	252.246	7389	0.9981	317.508	6452	0.9978	261.771	4627	0.9978	233.382	2905	0.9972	125.866	2642	0.9966	116.266	-0.806274	0.712917
Bra000377	396	5532	0.9975	2053.12	11802	0.9975	4153.14	17272	0.9975	5738.82	3751	0.9975	1549.41	4938	0.9975	1752.12	6361	0.9975	2292.43	-1.09447	0.79336
Bra031210	507	5525	0.998	1601.59	6352	0.9941	1745.9	7250	0.998	1881.5	7267	0.998	2344.56	14662	0.998	4063.43	13103	0.998	3688.32	0.949224	0.758623
Bra027049	963	5514	0.9979	841.528	2418	0.9979	349.902	2258	0.9958	308.512	4369	0.9979	742.114	5158	0.999	752.597	4996	0.9979	740.393	0.575436	0.619675
Bra027737	453	5496	0.9956	1783.1	5573	0.9978	1714.38	3608	0.9912	1047.96	3132	0.9956	1130.94	4611	0.9978	1430.23	2760	0.9934	869.515	-0.405926	0.513656
Bra004137	1179	5470	0.9763	681.87	4854	0.9771	573.722	3855	0.9763	430.215	4789	0.9763	664.425	3970	0.9771	473.134	3562	0.9754	431.168	-0.103845	0.198072
Bra002216	711	5367	0.775	1109.41	5800	0.775	1136.77	6753	0.7778	1249.69	2525	0.775	580.907	4894	0.7764	967.168	2993	0.775	600.763	-0.702094	0.675123
Bra013774	2469	5325	0.9992	316.976	5009	0.9992	282.713	4075	0.9984	217.161	8890	0.9996	588.973	7024	0.9984	399.734	9223	0.9992	533.111	0.897653	0.740969
Bra036240	840	5282	0.7464	924.16	7258	0.744	1204.08	9129	0.7476	1429.94	4179	0.7476	813.782	8738	0.8024	1461.64	12309	0.7476	2091.27	0.295401	0.4209
Bra013378	1515	5176	0.9993	502.123	9629	0.9987	885.695	6870	0.9993	596.649	1424	0.9908	153.749	3644	0.9993	337.966	1026	0.9987	96.6498	-1.75397	0.870641
Bra038111	1758	5081	0.992	424.775	3671	0.9886	290.992	3637	0.9954	272.207	1355	0.9812	126.077	872	0.9596	69.6956	753	0.9573	61.1283	-1.94326	0.880335
Bra028768	3201	5078	0.9884	233.15	5623	0.9888	244.793	5318	0.9884	218.594	4910	0.9881	250.906	3421	0.9875	150.167	2272	0.9878	101.295	-0.471453	0.550704
Bra013123	486	5064	0.9979	1531.39	340	0.9877	97.4897	400	0.9918	108.293	5226	0.9979	1758.93	2812	0.9979	812.993	5895	0.9918	1731.07	1.3086	0.828917
Bra011398	1464	5044	0.9993	506.363	8233	0.9993	783.669	5074	0.9986	456.02	1791	0.9993	200.11	4899	0.9993	470.191	1821	0.9986	177.515	-1.04227	0.779086
Bra010111	1839	5043	0.9995	403.028	6248	0.9995	473.451	4414	0.9995	315.81	3120	0.9995	277.516	1817	0.9995	138.829	872	0.9989	67.6707	-1.30061	0.824713
Bra011605	1638	5038	0.9982	452.035	5119	0.9982	435.499	6518	0.9994	523.571	2994	0.9988	298.987	2906	0.9994	249.281	2827	0.9994	246.308	-0.828568	0.721041
Bra015316	1872	5013	0.9829	393.568	5343	0.9856	397.736	3435	0.9856	241.433	3045	0.9786	266.07	1089	0.9765	81.7391	757	0.9679	57.7107	-1.34863	0.829647
Bra008695	1443	4992	0.9972	508.436	3422	0.9972	330.468	4249	0.9986	387.432	3255	0.9972	368.977	1200	0.9951	116.848	1247	0.9951	123.329	-1.00947	0.769582
Bra022976	801	4991	0.9913	915.763	9888	0.9975	1720.25	17118	0.985	2811.87	1074	0.9963	219.324	2680	0.9838	470.121	5383	0.9888	959.087	-1.72451	0.869995
Bra021579	3060	4975	0.9967	238.946	4081	0.9971	185.849	4054	0.9974	174.316	1831	0.9938	97.8773	2558	0.9961	117.459	1887	0.9967	88.0069	-0.981873	0.758914
Bra034648	1998	4961	0.7868	364.924	2714	0.7698	189.291	2867	0.7437	188.802	2026	0.8168	165.867	801	0.7467	56.3306	926	0.7422	66.1427	-1.36562	0.829975
Bra031046	627	4899	0.9984	1148.33	931	0.9936	206.918	728	0.9936	152.77	1052	0.9968	274.45	1365	0.9936	305.895	1549	0.9952	352.574	-0.692833	0.669724
Bra011329	666	4862	0.997	1072.92	6326	0.997	1323.64	7837	0.997	1548.28	4091	0.997	1004.78	6879	0.997	1451.3	7490	0.997	1605	0.0418925	0.117211
Bra014433	771	4850	0.9974	924.518	7601	0.9987	1373.83	9825	0.9987	1676.69	5008	0.9987	1062.49	10051	0.9987	1831.73	10981	0.9987	2032.61	0.309692	0.430214
Bra020433	783	4841	0.9936	908.66	3083	0.9936	548.691	7178	0.9949	1206.19	1985	0.9923	414.681	2000	0.9911	358.902	2041	0.9821	372.004	-1.21726	0.816785
Bra034402	978	4821	0.8967	724.48	5498	0.9059	783.397	2905	0.8988	390.825	2831	0.8926	473.496	1123	0.8732	161.342	771	0.8916	112.508	-1.34517	0.832133
Bra021292	1545	4783	0.9987	454.988	5572	0.9994	502.572	7136	0.9994	607.717	2578	0.9981	272.941	5832	0.9994	530.392	6707	0.9981	619.535	-0.137616	0.243339
Bra010717	1182	4780	0.9518	594.345	6817	0.912	803.696	7795	0.9501	867.708	2874	0.9535	397.726	4621	0.9535	549.321	5260	0.9526	635.089	-0.518114	0.587773
Bra032937	762	4765	0.9987	919.044	7107	0.9974	1299.71	11709	0.9987	2021.81	3712	0.9987	796.834	4712	0.9974	868.876	4906	0.9974	918.838	-0.714344	0.679101
Bra040899	660	4734	0.9939	1054.17	2771	0.9955	585.071	1919	0.9894	382.566	4221	0.9939	1046.13	2838	0.997	604.194	2572	0.9939	556.152	0.126097	0.232185
Bra036327	1278	4728	0.9992	543.719	4156	0.9992	453.169	2989	0.9992	307.73	2826	0.9992	361.706	2797	0.9992	307.517	1527	0.9984	170.52	-0.635608	0.646749
Bra007906	4380	4723	0.5546	158.479	4169	0.5783	132.64	5220	0.5537	156.809	1600	0.566	59.7532	3540	0.5895	113.563	2188	0.5566	71.2918	-0.872796	0.724627
Bra003906	1545	4666	0.9735	443.858	4586	0.9761	413.639	2382	0.978	202.856	4985	0.9806	527.778	3173	0.978	288.569	2518	0.9812	232.591	-0.0156153	0.0925756
Bra023967	546	4614	0.9982	1241.98	5743	0.9982	1465.76	8649	0.9982	2084.24	4005	0.9982	1199.84	5042	0.9982	1297.53	3770	0.9945	985.405	-0.460381	0.549022
Bra033254	1053	4563	0.9972	636.869	4171	0.9962	551.986	3806	0.9972	475.571	3319	0.9953	515.577	3238	0.9953	432.072	2738	0.9924	371.083	-0.335872	0.456203
Bra036311	1098	4522	0.9973	605.28	5398	0.9982	685.088	4089	0.9973	489.993	8985	0.9991	1338.54	5861	0.9982	750.027	5520	0.9991	717.469	0.656363	0.658575
Bra010693	498	4499	0.998	1327.75	3643	0.998	1019.4	3393	0.994	896.457	2123	0.998	697.326	3032	0.998	855.475	2155	0.998	617.567	-0.579658	0.620183
Bra008242	585	4475	0.9949	1124.26	4707	0.9949	1121.25	3439	0.9897	773.484	4547	0.9949	1271.41	2361	0.9932	567.084	1371	0.9949	334.463	-0.474411	0.554422
Bra022742	1050	4461	0.9971	624.412	6171	0.9981	818.997	7113	0.9981	891.33	4966	0.9981	773.628	7772	0.9981	1040.04	9033	0.9962	1227.75	0.381483	0.488962
Bra015790	921	4409	0.9978	703.572	4904	0.9989	742.005	5056	0.9989	722.308	1052	0.9978	186.841	2207	0.9967	336.706	2102	0.9989	325.716	-1.35201	0.832413
Bra012127	2007	4381	0.998	320.815	6360	0.9985	441.596	5009	0.9985	328.381	713	0.991	58.1108	1465	0.9935	102.565	951	0.9985	67.6238	-2.25638	0.895853
Bra004267	597	4342	0.9933	1068.92	4706	0.995	1098.48	3456	0.995	761.683	2764	0.995	757.319	3744	0.9966	881.189	2068	0.995	494.359	-0.457655	0.548678
Bra028181	489	4338	0.6237	1303.79	7834	0.6237	2232.5	17833	0.6258	4798.33	6399	0.6237	2140.51	12301	0.6237	3534.59	19857	0.6258	5795.23	0.460719	0.549207
Bra027850	11355	4330	0.8029	56.044	4122	0.7889	50.5867	4083	0.8023	47.3115	3427	0.7646	49.3676	4158	0.7965	51.4523	3667	0.7613	46.0882	-0.067475	0.143972
Bra019045	1818	4326	0.9989	349.72	3842	0.9989	294.496	2557	0.9967	185.06	3358	0.9989	302.136	2112	0.9989	163.233	1808	0.9972	141.929	-0.449449	0.539476
Bra019718	1251	4321	0.9768	507.639	3434	0.9672	382.524	2698	0.9864	283.765	984	0.9217	128.663	581	0.9137	65.2569	274	0.8993	31.2579	-2.38221	0.899639
Bra023645	2298	4319	0.9591	276.224	6984	0.9682	423.516	6487	0.9708	371.423	4019	0.9656	286.077	2627	0.9669	160.627	2603	0.9634	161.655	-0.816183	0.717487
Bra017741	1314	4309	0.9985	481.958	2014	0.9985	213.59	1999	0.9962	200.167	1037	0.9985	129.092	313	0.9985	33.4701	297	0.9741	32.2572	-2.2009	0.89223
Bra021132	2439	4279	0.9971	257.845	5416	0.9979	309.444	5284	0.9996	285.053	3989	0.9988	267.527	3498	0.9979	201.519	3296	0.9979	192.86	-0.364809	0.470642
Bra023176	663	4239	0.997	939.676	6134	0.9985	1289.28	8069	0.9985	1601.33	4488	0.9985	1107.27	7858	0.9985	1665.35	10017	0.9985	2156.21	0.363794	0.47299
Bra027254	204	4235	0.9951	3051.06	3202	0.9902	2187.29	2039	0.9951	1315.11	1675	0.9902	1343.07	2101	0.9951	1447.12	1520	0.9902	1063.36	-0.766071	0.699939
Bra034245	2034	4147	0.2001	299.648	7328	0.2026	502.054	13075	0.2026	845.796	4706	0.2011	378.456	23652	0.2026	1633.9	13048	0.2026	915.502	0.829567	0.722712
Bra027866	2790	4143	0.9971	218.242	4287	0.9968	214.124	4477	0.9982	211.134	2396	0.9989	140.475	3943	0.9986	198.578	3790	0.9982	193.866	-0.272027	0.389749
Bra029414	1026	4036	0.999	578.139	1360	0.9961	184.717	1028	0.9961	131.832	4213	0.999	671.675	3076	0.999	421.256	3623	0.999	503.95	0.835801	0.726124
Bra035897	600	4034	0.9533	988.127	7564	0.9517	1756.78	6410	0.955	1405.66	449	0.9567	122.408	2172	0.9817	508.647	678	0.9117	161.267	-2.38915	0.902897
Bra031813	999	3973	0.999	584.496	5587	0.998	779.344	7651	0.999	1007.69	3027	0.999	495.635	5445	0.998	765.843	8029	0.999	1147	0.0223014	0.0928135
Bra027083	816	3973	0.9975	715.577	6622	0.9963	1130.88	10910	0.9988	1759.18	3467	0.9975	694.99	10261	0.9963	1766.88	9955	0.9975	1741.07	0.221149	0.343086
Bra001249	768	3969	0.9974	759.535	3772	0.9948	684.426	5911	0.9987	1012.69	3320	0.9987	707.118	1818	0.9883	332.614	2328	0.9961	432.601	-0.738586	0.689398
Bra030284	507	3959	0.9941	1147.64	3623	0.9625	995.809	3892	0.9941	1010.04	2419	0.9961	780.446	3604	0.9901	998.814	2805	0.9901	789.571	-0.295839	0.420768
Bra012788	1470	3959	0.9986	395.819	6597	0.9993	625.381	6298	0.9986	563.716	1262	0.9986	140.429	2560	0.9993	244.698	2453	0.9993	238.148	-1.34647	0.831614
Bra020724	2766	3957	0.9711	210.253	4034	0.9754	203.236	4029	0.9671	191.655	1803	0.9436	106.625	3967	0.9563	201.52	2863	0.9747	147.719	-0.408676	0.509203
Bra027469	372	3912	0.9973	1545.55	4616	0.9973	1729.17	2929	0.9973	1035.98	3217	0.9973	1414.57	3194	0.9973	1206.42	2578	0.9946	989.023	-0.255921	0.382863
Bra016056	825	3910	0.9976	696.548	1911	0.9976	322.792	1863	0.9939	297.121	734	0.9964	145.532	726	0.9903	123.649	700	0.9927	121.091	-1.75412	0.869451
Bra031427	822	3908	0.9903	698.732	5762	0.9927	976.826	6142	0.9903	983.134	2825	0.9891	562.162	4099	0.9891	700.67	5287	0.9903	917.918	-0.285893	0.411079
Bra031927	915	3905	0.9978	627.232	1566	0.9945	238.499	2884	0.9967	414.714	886	0.9956	158.39	470	0.9923	72.1746	460	0.9836	71.7469	-2.08254	0.888681
Bra008683	1074	3892	0.8706	532.595	2488	0.8669	322.821	2266	0.8734	277.607	4653	0.8734	708.67	1795	0.8724	234.838	1711	0.8706	227.359	0.0473993	0.128767
Bra026409	2274	3890	0.9974	251.413	3223	0.9943	197.508	6426	0.9982	371.813	1436	0.9846	103.295	970	0.9701	59.9362	1734	0.985	108.824	-1.59302	0.854362
Bra027763	3900	3887	0.8313	146.48	1970	0.7992	70.3911	2922	0.8226	98.5804	1745	0.8177	73.189	1025	0.8103	36.9289	1234	0.8305	45.1561	-1.0226	0.758195
Bra004247	2112	3870	0.9645	269.305	5177	0.9664	341.586	5303	0.9654	330.372	2972	0.964	230.181	5057	0.9654	336.439	5111	0.964	345.365	-0.0455873	0.128661
Bra039506	1341	3861	0.9978	423.155	3922	0.9993	407.563	3990	0.9978	391.488	3011	0.9963	367.28	2892	0.9978	303.024	2922	0.9978	310.969	-0.316761	0.43756
Bra016934	474	3858	0.9916	1196.22	3739	0.9937	1099.24	4928	0.9979	1367.94	2696	0.9937	930.372	4066	0.9873	1205.3	3433	0.9937	1033.62	-0.209022	0.326849
Bra008055	1605	3847	0.924	352.27	3929	0.9221	341.132	3072	0.924	251.838	2042	0.919	208.111	3865	0.9252	338.362	3043	0.9227	270.578	-0.210252	0.325813
Bra010807	804	3817	0.8856	697.741	9214	0.8856	1597.01	20469	0.8955	3349.77	4080	0.8843	830.078	13845	0.8856	2419.61	20376	0.8856	3616.84	0.282727	0.401892
Bra000914	1182	3807	0.9788	473.362	3440	0.978	405.562	3385	0.9788	376.804	4254	0.9763	588.701	3206	0.9763	381.113	3393	0.9704	409.669	0.135603	0.243286
Bra031624	438	3802	0.9977	1275.75	7048	0.9977	2242.37	8520	0.9977	2559.41	2859	0.9977	1067.71	6421	0.9977	2059.85	8801	0.9977	2867.64	-0.0196779	0.0928294
Bra018006	1065	3750	0.9991	517.499	2644	0.9915	345.961	4476	0.9944	552.988	2206	0.9869	338.821	2893	0.9944	381.686	3592	0.9991	481.341	-0.237023	0.362528
Bra000660	945	3721	0.9947	578.703	2214	0.9979	326.484	7701	0.9968	1072.24	888	0.9958	153.708	685	0.9714	101.851	1460	0.9947	220.489	-2.05444	0.888274
Bra028348	1383	3719	0.9993	395.214	4810	0.9986	484.662	3665	0.9971	348.68	3768	0.9978	445.66	2048	0.9986	208.073	1440	0.9971	148.596	-0.614698	0.634003
Bra001046	1335	3719	0.9101	409.424	4075	0.9303	425.365	3399	0.9004	335	2734	0.9086	334.99	2042	0.9124	214.923	1693	0.9251	180.985	-0.678507	0.665419
Bra008132	1020	3713	0.9961	534.999	2199	0.999	300.428	2610	0.9892	336.678	1287	0.9902	206.392	983	0.9902	135.413	1050	0.9784	146.911	-1.26203	0.819815
Bra001950	2271	3673	0.9727	237.702	3051	0.9714	187.215	4917	0.9731	284.877	2309	0.9727	166.311	1107	0.9705	68.4917	1445	0.9661	90.8065	-1.12426	0.790748
Bra014401	492	3648	0.998	1089.73	5694	0.998	1612.75	5858	0.998	1566.6	2380	0.998	791.274	5670	0.998	1619.29	3510	0.998	1018.14	-0.316262	0.438597
Bra036950	798	3639	0.9825	670.204	5214	0.9862	910.509	5908	0.9875	974.12	3370	0.9812	690.784	5695	0.9837	1002.76	6882	0.985	1230.77	0.194872	0.301548
Bra010508	2697	3634	0.9941	198.031	3172	0.9915	163.896	3159	0.9985	154.115	1632	0.9915	98.9815	1649	0.9818	85.9107	1277	0.9952	67.5735	-1.0314	0.769153
Bra006429	2298	3629	0.9787	232.095	4739	0.9795	287.377	4369	0.9769	250.154	2773	0.9756	197.385	1788	0.9669	109.326	2009	0.9765	124.766	-0.834871	0.717899
Bra037182	1092	3596	0.9734	483.978	7045	0.9771	899.03	8143	0.9927	981.153	6468	0.9753	968.863	9423	0.989	1212.48	9881	0.9744	1291.35	0.554727	0.604089
Bra008811	2025	3595	0.9995	260.917	4014	0.9975	276.228	3493	0.998	226.96	2659	0.999	214.787	4623	0.9995	320.779	3627	0.9995	255.616	0.0502411	0.128592
Bra025883	2217	3590	0.9986	237.989	1328	0.9977	83.4734	1201	0.995	71.2775	2301	0.9982	169.772	2261	0.9982	143.299	2259	0.9986	145.418	0.223311	0.339347
Bra013450	732	3588	0.9358	720.393	3430	0.9372	652.979	3624	0.9372	651.406	1164	0.9372	260.11	1458	0.9399	279.869	1281	0.9358	249.749	-1.35834	0.833196
Bra001129	1986	3583	0.9567	265.153	3415	0.9577	239.622	3118	0.9572	206.572	2282	0.9522	187.954	4262	0.9592	301.538	2934	0.9577	210.837	-0.0225209	0.0925703
Bra013176	387	3542	0.9974	1345.13	3468	0.9974	1248.77	3475	0.9974	1181.46	4677	0.9974	1976.84	4779	0.9974	1735.14	6002	0.9974	2213.36	0.650279	0.653503
Bra021759	1914	3527	0.8145	270.827	2830	0.813	206.044	3281	0.814	225.548	2985	0.814	255.104	2745	0.815	201.515	2765	0.8119	206.167	-0.0837879	0.174214
Bra013714	1278	3525	0.9718	405.375	2941	0.9703	320.686	2279	0.971	234.633	814	0.964	104.186	561	0.9476	61.6793	375	0.9585	41.8761	-2.20929	0.89288
Bra010048	2556	3510	0.9914	201.825	3056	0.9918	166.613	2850	0.9894	146.71	2719	0.9906	174.006	3295	0.9918	181.135	2757	0.9926	153.937	-0.0171003	0.0921524
Bra005425	801	3502	0.9625	642.557	8908	0.965	1549.76	18410	0.96	3024.1	1149	0.9538	234.64	4748	0.9613	832.886	6665	0.9625	1187.5	-1.20991	0.813839
Bra035087	423	3482	0.9953	1209.81	4620	0.9953	1522.01	4318	0.9929	1343.13	2748	0.9953	1062.65	4903	0.9976	1628.66	5061	0.9976	1707.51	0.110334	0.209263
Bra013476	1620	3482	0.9741	315.894	2207	0.9728	189.847	2251	0.9698	182.825	2088	0.9568	210.829	1934	0.9679	167.745	1704	0.971	150.114	-0.381179	0.4858
Bra014024	798	3473	0.9962	639.632	5487	0.9962	958.182	5755	0.9975	948.893	1539	0.995	315.465	2591	0.9962	456.218	3515	0.9937	628.621	-0.862894	0.732227
Bra018669	1350	3457	0.9385	376.352	3313	0.9393	341.982	2521	0.9489	245.705	4295	0.9407	520.409	3888	0.937	404.669	4306	0.9504	455.204	0.5178	0.586901
Bra012203	1104	3442	0.9592	458.216	5960	0.9592	752.303	6229	0.9592	742.376	2397	0.9592	355.152	4816	0.9592	612.95	4950	0.9592	639.886	-0.280359	0.401395
Bra000144	1428	3439	0.9076	353.942	7830	0.9083	764.099	12994	0.9083	1197.26	825	0.9048	94.5019	1667	0.9069	164.027	2516	0.9076	251.448	-2.1827	0.894536
Bra030182	804	3434	0.7463	627.729	10266	0.7488	1779.35	28382	0.7488	4644.74	3785	0.7475	770.06	14163	0.7488	2475.18	23238	0.7488	4124.86	0.0636876	0.140143
Bra002485	1080	3424	0.9954	465.949	4071	0.9991	525.283	3205	0.9972	390.462	3050	0.9981	461.946	3798	0.9991	494.127	2756	0.9981	364.185	-0.0656184	0.151514
Bra008583	3432	3411	0.9671	146.071	2096	0.9758	85.1059	2173	0.9647	83.3081	1371	0.9604	65.3439	664	0.9551	27.1849	572	0.9414	23.7856	-1.43496	0.82558
Bra016375	1695	3342	0.9988	289.778	3064	0.9994	251.904	3745	0.9976	290.708	1135	0.9923	109.532	1176	0.99	97.4867	1041	0.9982	87.6491	-1.49817	0.845651
Bra031656	969	3342	0.999	506.887	2920	0.9979	419.928	3236	0.999	439.4	2408	0.9938	406.488	2137	0.9979	309.876	1554	0.9969	228.872	-0.531436	0.591666
Bra024068	753	3334	0.9973	650.727	2107	0.9814	389.929	1386	0.9934	242.183	849	0.9934	184.428	403	0.9801	75.2	225	0.9788	42.6436	-2.08542	0.889109
Bra033589	1182	3328	0.6176	413.803	4194	0.6413	494.455	4971	0.6193	553.352	3327	0.6176	460.416	5630	0.6176	669.266	5740	0.6184	693.044	0.318539	0.43811
Bra016284	2247	3325	0.9973	217.479	3006	0.9991	186.424	3876	0.9973	226.963	1110	0.9982	80.8044	2492	0.9991	155.831	1786	0.9991	113.434	-0.849693	0.723664
Bra017134	1398	3323	0.9907	349.342	6398	0.9921	637.754	2101	0.9921	197.74	4315	0.9928	504.881	3859	0.9928	387.86	1446	0.9893	147.614	-0.187612	0.300982
Bra031898	2064	3315	0.9981	236.049	4924	0.9985	332.448	4605	0.9985	293.559	1453	0.9985	115.152	2318	0.9976	157.802	1555	0.9942	107.519	-1.17999	0.803256
Bra005845	3168	3306	0.9874	153.372	5187	0.9855	228.164	4718	0.9877	195.951	3827	0.988	197.601	2239	0.9776	99.3062	2017	0.9855	90.863	-0.574588	0.609368
Bra004835	1521	3293	0.9947	318.193	1184	0.9954	108.477	1684	0.9954	145.676	1615	0.9941	173.683	583	0.9921	53.8576	658	0.9941	61.7395	-0.984419	0.75847
Bra004940	579	3286	0.9931	834.098	4088	0.9948	983.894	3147	0.9948	715.143	1797	0.9845	507.674	1600	0.9914	388.284	1019	0.9862	251.167	-1.1429	0.799718
Bra040699	1830	3283	0.994	263.662	2981	0.994	227	3076	0.994	221.162	1944	0.994	173.764	2022	0.9951	155.252	1807	0.994	140.92	-0.599056	0.624922
Bra034927	1347	3264	0.9963	356.132	4921	0.9978	509.098	6794	0.9993	663.64	2752	0.9985	334.192	4440	0.9978	463.151	5564	0.9993	589.503	-0.140659	0.243333
Bra032945	348	3255	0.819	1374.67	3868	0.8276	1548.9	5200	0.8276	1966.07	3305	0.8276	1553.49	11658	0.8276	4707.09	8699	0.8391	3567.44	1.00717	0.772808
Bra032118	1566	3252	0.9968	305.202	2549	0.9981	226.827	2702	0.9968	227.022	2769	0.9974	289.232	3160	0.9891	283.533	3315	0.993	302.105	0.204872	0.316124
Bra032591	2154	3242	0.9763	221.205	2616	0.9791	169.242	4740	0.9814	289.539	876	0.9587	66.5232	1101	0.9573	71.8206	1199	0.9582	79.4401	-1.64261	0.856964
Bra015053	1935	3231	0.9922	245.405	2048	0.9984	147.491	3296	0.9943	224.12	906	0.9835	76.5883	976	0.9979	70.8723	1208	0.9933	89.0948	-1.38313	0.829282
Bra040749	1374	3214	0.9971	343.785	3967	0.9985	402.338	4043	0.9964	387.161	2411	0.9927	287.029	5587	0.9985	571.346	4172	0.9978	433.335	0.188772	0.30104
Bra014655	1146	3212	0.836	411.926	3437	0.8394	417.937	2026	0.8944	232.611	541	0.8979	77.2196	311	0.8264	38.1315	186	0.7382	23.163	-2.93932	0.914046
Bra018180	2526	3208	0.9976	186.651	4025	0.9988	222.049	2915	0.9992	151.838	3021	0.998	195.629	3947	0.9988	219.554	3565	0.9988	201.415	0.13752	0.242202
Bra033901	1380	3202	0.9993	341.013	1852	0.9993	187.016	1336	0.9986	127.38	891	0.9877	105.612	844	0.9993	85.9352	896	0.9986	92.6606	-1.20545	0.806318
Bra018469	2232	3199	0.9982	210.644	2771	0.9982	173.005	1240	0.9987	73.0975	1410	0.9946	103.333	2069	0.9982	130.249	1022	0.9982	65.3466	-0.611591	0.627
Bra014208	1428	3194	0.9986	328.727	4500	0.9958	439.137	7179	0.9986	661.471	2435	0.9986	278.924	4507	0.9986	443.473	5721	0.9993	571.755	-0.143337	0.243323
Bra039947	4686	3174	0.9972	99.5481	3766	0.9987	111.994	3412	0.9979	95.8036	2847	0.9887	99.3803	3164	0.9981	94.8728	2522	0.9964	76.8085	-0.18124	0.285655
Bra013735	1872	3152	0.9957	247.462	2519	0.9989	187.516	2225	0.9957	156.386	2444	0.9957	213.555	2216	0.9936	166.33	2206	0.9984	168.177	-0.109707	0.208052
Bra032894	357	3144	0.9916	1294.32	3019	0.9888	1178.45	3431	0.9888	1264.52	2949	0.9944	1351.21	6043	0.9972	2378.44	4152	0.9972	1659.8	0.528141	0.593258
Bra000594	1866	3142	0.992	247.47	3514	0.9898	262.425	3598	0.9909	253.702	2519	0.9904	220.816	1831	0.9855	137.875	1673	0.9807	127.953	-0.649946	0.648886
Bra007333	2295	3140	0.9887	201.083	2129	0.9935	129.273	3054	0.9917	175.09	3319	0.993	236.559	6331	0.9939	387.612	2309	0.9891	143.584	0.60309	0.625414
Bra006036	3231	3094	0.9941	140.738	4204	0.9947	181.318	3569	0.9916	145.34	2304	0.9907	116.643	879	0.9808	38.2261	596	0.9576	26.3254	-1.3671	0.824792
Bra033022	777	3094	0.9665	585.231	5640	0.9678	1011.52	9683	0.9691	1639.7	515	0.9653	108.418	1205	0.9627	217.908	1459	0.9653	267.979	-2.44514	0.904521
Bra030755	951	3082	0.9979	476.3	1884	0.9905	276.068	1149	0.9916	158.97	2336	0.9989	401.798	1287	0.9968	190.154	601	0.9947	90.1904	-0.417913	0.518442
Bra022161	1353	3059	0.9993	332.284	8592	0.9993	884.937	9083	0.9993	883.296	470	0.983	56.8218	316	0.9889	32.8169	341	0.9867	35.9685	-4.06375	0.943209
Bra016840	1662	3058	0.994	270.417	3197	0.997	268.057	3872	0.9982	306.534	1783	0.9928	175.483	4164	0.994	352.036	3693	0.9964	317.113	-0.000642712	0.0635875
Bra020425	1029	3046	0.999	435.054	2894	0.999	391.921	2881	0.999	368.386	690	0.9981	109.685	826	0.999	112.79	435	0.9981	60.3309	-2.07956	0.888348
Bra013931	972	3042	0.9475	459.961	1694	0.9475	242.864	2014	0.9455	272.626	1442	0.9465	242.669	1649	0.9414	238.376	1589	0.9475	233.305	-0.44944	0.540174
Bra004158	867	3033	0.9988	514.14	2320	0.9977	372.893	2366	0.9988	359.063	1401	0.9965	264.322	1202	0.9873	194.802	1064	0.9965	175.141	-0.974257	0.760284
Bra016193	750	3011	0.9987	590.035	2522	0.972	468.597	2152	0.9707	377.534	840	0.968	183.203	1264	0.9707	236.806	1013	0.9707	192.759	-1.22881	0.816124
Bra033958	2946	3006	0.963	149.963	1600	0.9627	75.6838	1554	0.961	69.4054	2068	0.9579	114.824	2691	0.9627	128.348	2879	0.9664	139.468	0.375017	0.480405
Bra011315	612	2987	0.9984	717.318	3664	0.9984	834.296	4103	0.9984	882.114	2810	0.9984	751.052	2572	0.9984	590.51	1999	0.9984	466.152	-0.429002	0.528062
Bra026115	2316	2974	0.9875	188.725	4329	0.9927	260.474	4739	0.9944	269.23	2792	0.9879	197.193	4233	0.9927	256.813	3607	0.9905	222.266	-0.0872415	0.185363
Bra022923	921	2970	0.9924	473.942	3285	0.9935	497.04	2315	0.9957	330.724	1090	0.9978	193.59	2701	0.9957	412.071	1352	0.9946	209.5	-0.675248	0.665762
Bra004066	756	2955	0.9947	574.465	3650	0.9974	672.801	2723	0.9947	473.915	1744	0.9987	377.346	2234	0.9987	415.211	1355	0.9934	255.79	-0.715283	0.681269
Bra032622	1338	2955	0.9985	324.586	2631	0.9993	274.019	2045	0.9993	201.1	415	0.9948	50.7349	572	0.9858	60.0686	263	0.9858	28.0521	-2.52588	0.902368
Bra016589	1866	2952	0.9984	232.505	1345	0.9925	100.445	946	0.9946	66.7044	1813	0.9979	158.928	2380	0.9973	179.214	2616	0.9973	200.075	0.429437	0.522853
Bra027286	1179	2945	0.9992	367.113	1929	0.9966	228	1532	0.9958	170.97	1650	0.9958	228.921	3498	0.9958	416.882	2529	0.9975	306.127	0.313355	0.428463
Bra035320	1590	2938	0.9981	271.571	2398	0.9994	210.169	1727	0.9962	142.912	645	0.9975	66.3556	446	0.9918	39.4135	292	0.9962	26.2091	-2.24275	0.89132
Bra015811	243	2937	0.9877	1776.34	1020	0.9918	584.938	1318	0.9835	713.648	1182	0.9959	795.658	2255	0.9959	1303.91	1355	0.9877	795.791	-0.0868085	0.185976
Bra030843	486	2902	0.9979	877.585	4201	0.9959	1204.57	5569	0.9959	1507.7	3469	0.9959	1167.57	6246	0.9959	1805.82	7546	0.9979	2215.88	0.531604	0.593247
Bra037793	3252	2897	0.9446	130.926	3828	0.9456	164.035	3546	0.9431	143.471	2501	0.941	125.799	1260	0.9397	54.4412	1137	0.9333	49.8972	-0.929856	0.742641
Bra015719	1113	2894	0.991	382.148	1514	0.9964	189.56	839	0.9937	99.184	527	0.9766	77.4516	274	0.9775	34.591	337	0.9686	43.2117	-2.11145	0.886042
Bra021067	12591	2893	0.9752	33.7689	2868	0.979	31.742	2278	0.9737	23.805	2031	0.9049	26.3855	2001	0.9381	22.3303	1637	0.8964	18.5547	-0.408943	0.447662
Bra009483	4863	2884	0.9961	87.1604	3778	0.9947	108.261	4518	0.9973	122.241	2268	0.9821	76.2876	5242	0.9961	151.461	5473	0.9967	160.615	0.289913	0.404701
Bra000508	1173	2881	0.9966	360.972	1978	0.994	234.987	2487	0.9966	278.967	974	0.9957	135.824	795	0.9932	95.2306	896	0.9949	109.012	-1.36334	0.829636
Bra011796	1554	2881	0.9344	272.471	3946	0.9363	353.852	3887	0.9369	329.108	2044	0.9311	215.152	3738	0.9331	337.984	3836	0.9337	352.285	-0.0775645	0.174399
Bra012083	999	2879	0.9479	423.55	3448	0.9479	480.97	4423	0.9499	582.541	2651	0.9499	434.069	5054	0.9479	710.849	6939	0.9489	991.283	0.522585	0.587705
Bra016719	471	2852	0.9979	889.932	5990	0.9979	1772.24	4340	0.9979	1212.39	1996	0.9979	693.194	2271	0.9979	677.491	1428	0.9958	432.687	-1.10334	0.794572
Bra022999	3783	2851	0.9981	110.762	2771	0.9987	102.074	2795	0.9974	97.2121	2270	0.9984	98.1532	2347	0.9981	87.1735	2090	0.996	78.8454	-0.231013	0.345714
Bra037798	426	2837	0.9624	978.764	1813	0.9883	593.067	2044	0.9577	631.315	1143	0.8521	438.886	692	0.9531	228.246	575	0.9577	192.63	-1.35756	0.833407
Bra020169	1272	2813	0.9976	325.021	2230	0.9953	244.306	1694	0.9937	175.227	3069	0.9984	394.662	2396	0.9937	264.672	2389	0.9961	268.037	0.316771	0.436751
Bra020229	837	2802	0.9988	492.006	1935	0.994	322.16	1102	0.9952	173.233	3440	0.9964	672.277	3438	0.9988	577.149	3144	0.9988	536.072	0.854621	0.72908
Bra010499	1173	2792	0.9991	349.821	2961	0.9991	351.768	2583	0.9991	289.735	1913	0.9991	266.767	1430	0.9991	171.295	1204	0.9974	146.486	-0.762036	0.693296
Bra016455	3408	2789	0.7083	120.275	3073	0.7453	125.655	2747	0.8234	106.056	1694	0.7195	81.3072	1872	0.689	77.1816	1481	0.7095	62.0186	-0.674691	0.650266
Bra034911	660	2771	0.9939	617.051	4918	0.997	1038.39	7577	0.997	1510.53	2207	0.9909	546.982	3955	0.9909	841.996	6078	0.9939	1314.27	-0.227954	0.352876
Bra032672	660	2765	0.9955	615.714	4169	0.9985	880.246	5776	0.9985	1151.48	2804	0.9939	694.943	4435	0.9985	944.185	5934	0.9985	1283.13	0.142482	0.243587
Bra010530	1269	2759	0.9992	319.535	1866	0.9992	204.911	1434	0.9984	148.683	2358	0.9976	303.947	1703	0.9984	188.565	1542	0.9992	173.416	-0.0155196	0.0922741
Bra014229	1167	2754	0.9991	346.834	2969	0.9983	354.532	2808	0.9983	316.593	2561	0.9914	358.966	3442	0.9966	414.427	3033	0.9957	370.909	0.16879	0.280318
Bra016481	1095	2746	0.9507	368.565	3908	0.9553	497.343	4356	0.9516	523.418	2455	0.9525	366.735	4993	0.9562	640.7	5075	0.9553	661.436	0.264487	0.382403
Bra001738	3225	2745	0.9988	125.095	3556	0.9991	153.655	2949	0.9953	120.315	870	0.9829	44.127	1534	0.9975	66.8349	1410	0.9851	62.3958	-1.20287	0.799019
Bra014671	450	2740	0.9578	894.883	2419	0.9556	749.099	2198	0.9489	642.673	1588	0.9222	577.235	1015	0.92	316.928	855	0.9156	271.156	-0.972512	0.762183
Bra007109	726	2720	0.989	550.631	5552	0.9959	1065.68	9142	0.9986	1656.84	2112	0.9917	475.852	4344	0.9986	840.738	5583	0.9986	1097.48	-0.439211	0.535837
Bra012850	2616	2720	0.9966	152.813	2131	0.9989	113.517	2564	0.9989	128.96	977	0.9878	61.0902	529	0.9744	28.4136	496	0.9771	27.0589	-1.7618	0.859164
Bra031649	1476	2719	0.998	270.739	2790	0.998	263.411	2853	0.9993	254.326	1213	0.9953	134.428	1321	0.9986	125.755	1053	0.9959	101.814	-1.12309	0.791684
Bra029328	885	2715	0.991	450.874	470	0.9876	74.0066	514	0.991	76.4178	654	0.991	120.879	543	0.9898	86.2113	660	0.991	106.431	-0.93952	0.748596
Bra033737	1338	2709	0.997	297.564	2995	0.9978	311.93	3779	0.9963	371.617	1883	0.9963	230.202	1924	0.9948	202.049	2107	0.9955	224.737	-0.578549	0.617581
Bra018019	1545	2703	0.9974	257.126	1918	0.9858	172.996	1788	0.9916	152.27	2005	0.9942	212.276	2129	0.9819	193.622	2005	0.9909	185.205	0.0214193	0.0924222
Bra010453	1467	2703	0.9966	270.797	1760	0.9973	167.185	2451	0.998	219.831	1635	0.9959	182.307	2935	0.9966	281.116	2696	0.9986	262.274	0.14169	0.242609
Bra000480	1482	2689	0.9784	266.668	2392	0.9831	224.92	1674	0.9784	148.622	1165	0.9453	128.586	1830	0.9791	173.504	987	0.975	95.0463	-0.688911	0.665355
Bra031605	1284	2688	0.8107	307.675	2528	0.8139	274.365	1812	0.8076	185.681	3138	0.8139	399.763	2805	0.81	306.956	3024	0.8131	336.111	0.44185	0.534145
Bra039176	1095	2684	0.9991	360.244	2701	0.9991	343.737	2367	0.9954	284.419	2262	0.9982	337.904	1600	0.9945	205.312	1327	0.9963	172.951	-0.4648	0.546811
Bra011813	351	2683	0.9972	1123.42	3620	0.9943	1437.2	4378	0.9972	1641.13	3399	0.9943	1584.01	3739	0.9915	1496.77	4455	0.9972	1811.37	0.21948	0.343128
Bra002957	1059	2678	0.9972	371.657	4312	0.9981	567.412	6481	0.9991	805.232	2952	0.9934	455.969	5094	0.9972	675.882	7328	0.9981	987.542	0.281002	0.401459
Bra022019	1926	2667	0.6132	203.514	3121	0.6132	225.815	3340	0.6116	228.173	1338	0.6386	113.636	2034	0.6127	148.389	2431	0.6121	180.134	-0.572434	0.610494
Bra002840	234	2661	0.9957	1671.31	1443	0.9957	859.343	1362	0.9957	765.837	2134	0.9957	1491.74	1844	0.9957	1107.27	2270	0.9957	1384.45	0.27309	0.392399
Bra024324	3249	2651	0.9745	119.919	2853	0.9717	122.368	3154	0.9751	127.728	1821	0.9708	91.6801	1107	0.9677	47.8746	1109	0.9455	48.7134	-0.974796	0.748141
Bra000365	2409	2649	0.9992	161.612	2908	0.9996	168.218	2242	0.9983	122.454	3863	0.9992	262.303	3501	0.9979	204.203	2985	0.9983	176.837	0.508359	0.577259
Bra036278	1719	2644	0.9953	226.055	1490	0.9983	120.789	1623	0.9913	124.227	1909	0.9919	181.654	388	0.9843	31.7149	501	0.9907	41.5937	-0.885658	0.729641
Bra010622	1554	2642	0.944	249.868	3590	0.9749	321.928	3558	0.9453	301.252	2727	0.9459	287.044	4318	0.9466	390.426	4726	0.9408	434.019	0.348362	0.463502
Bra009184	714	2634	0.9986	542.183	2344	0.9916	457.483	5418	0.9972	998.425	1784	0.9986	408.707	2740	0.9986	539.213	2900	0.9972	579.65	-0.387385	0.498027
Bra009005	3537	2631	0.7396	109.324	2412	0.7419	95.0294	2730	0.7139	101.555	2882	0.7074	133.283	3809	0.7328	151.316	3511	0.719	141.665	0.478645	0.552592
Bra023252	1449	2630	0.9972	266.757	2338	0.9965	224.85	1771	0.9965	160.814	1873	0.9972	211.439	2019	0.9965	195.783	1562	0.9965	153.843	-0.217634	0.340949
Bra030660	786	2630	0.9529	491.769	3845	0.958	681.694	5522	0.9542	924.376	3064	0.9542	637.648	6373	0.8906	1139.28	8121	0.9618	1474.53	0.63218	0.644771
Bra002286	2553	2627	0.9832	151.23	3462	0.9926	188.97	4093	0.9933	210.943	700	0.9808	44.85	1424	0.9898	78.3731	437	0.9503	24.4285	-1.90023	0.873195
Bra030716	1173	2623	0.971	328.646	2928	0.965	347.848	2539	0.9736	284.8	2335	0.9719	325.615	1672	0.9676	200.284	1447	0.9642	176.05	-0.453611	0.540153
Bra002116	2298	2592	0.9391	165.773	5024	0.9391	304.66	3624	0.9456	207.498	3129	0.9386	222.726	1536	0.9434	93.918	1582	0.9086	98.2478	-0.708403	0.673458
Bra018462	2286	2590	0.9926	166.514	1583	0.9882	96.4985	1284	0.9952	73.9033	783	0.9812	56.0274	399	0.9147	24.5247	283	0.9147	17.6676	-1.77831	0.858402
Bra037294	1488	2588	0.9872	255.617	2279	0.9926	213.431	1514	0.9845	133.874	933	0.9805	102.564	469	0.9738	44.2871	451	0.9825	43.2553	-1.66517	0.859333
Bra019845	2976	2563	0.9976	126.574	2122	0.9973	99.3638	2050	0.997	90.635	1867	0.9987	102.619	1815	0.9987	85.6942	1987	0.999	95.2865	-0.158682	0.265446
Bra002382	2919	2557	0.9246	128.743	1955	0.9205	93.3316	1099	0.9168	49.538	1747	0.9185	97.898	1060	0.9178	51.0246	853	0.9075	41.7043	-0.5108	0.564212
Bra029628	5742	2549	0.9972	65.2431	2383	0.9949	57.8331	2117	0.9944	48.5101	1767	0.9897	50.3371	1683	0.9835	41.184	1621	0.9906	40.289	-0.380475	0.461619
Bra035183	1080	2545	0.9954	346.332	4167	0.9972	537.67	3486	0.9963	424.696	2252	0.9972	341.083	4649	0.9972	604.844	2265	0.9972	299.303	-0.0717204	0.151525
Bra023417	1998	2543	0.515	187.059	2168	0.5175	151.21	1888	0.516	124.332	2007	0.542	164.311	1734	0.5405	121.944	1828	0.518	130.571	-0.15032	0.252589
Bra010011	1140	2543	0.9965	327.846	3734	0.9991	456.442	4245	0.9965	489.945	1360	0.9965	195.141	3433	0.9974	423.133	3125	0.9965	391.211	-0.336009	0.455812
Bra009441	1944	2532	0.9789	191.424	2024	0.9758	145.088	2471	0.9789	167.244	1963	0.9758	165.173	2849	0.9779	205.922	2848	0.9748	209.079	0.203763	0.314976
Bra039070	798	2530	0.9912	465.957	8582	0.995	1498.65	14137	0.995	2330.93	203	0.9812	41.611	506	0.9787	89.0954	1252	0.9875	223.907	-3.59852	0.932668
Bra034864	4467	2530	0.979	83.2401	2719	0.9776	84.8221	2608	0.9758	76.8186	2398	0.9738	87.8109	2345	0.9821	73.7623	2344	0.9718	74.8872	-0.0504814	0.126133
Bra031534	792	2529	0.9975	469.301	3518	0.9924	618.994	5379	0.9987	893.617	2313	0.9937	477.711	4870	0.9962	863.995	6799	0.9962	1225.14	0.373105	0.481447
Bra012364	480	2521	0.9958	771.898	1202	0.9958	348.963	656	0.9958	179.82	501	0.9958	170.731	489	0.9917	143.145	278	0.9896	82.6551	-1.71376	0.866473
Bra001789	1629	2516	0.9982	226.996	1951	0.9988	166.898	2150	0.9988	173.657	1494	0.9988	150.018	1013	0.9975	87.3768	1187	0.9982	103.991	-0.733346	0.678963
Bra028175	936	2512	0.1122	394.432	3765	0.1122	560.538	7896	0.1645	1109.96	3281	0.1122	573.384	5783	0.1122	868.13	9164	0.1122	1397.25	0.459175	0.548662
Bra024659	684	2507	0.9985	538.674	1372	0.9927	279.521	1445	0.9985	277.963	1621	0.9927	387.652	1426	0.9898	292.935	1241	0.9942	258.93	-0.222465	0.342166
Bra002280	855	2500	0.9953	429.736	2880	0.9965	469.399	1681	0.993	258.688	1465	0.9942	280.276	885	0.9883	145.44	674	0.9942	112.502	-1.10515	0.792615
Bra006661	1350	2497	0.8948	271.84	2240	0.8963	231.223	2168	0.8919	211.3	3146	0.8993	381.189	2472	0.8933	257.29	3265	0.8933	345.156	0.461466	0.54678
Bra033657	1383	2493	0.9993	264.928	2924	0.9971	294.626	4238	0.9986	403.194	2154	0.9978	254.764	3512	0.9971	356.812	2796	0.9986	288.524	-0.0970724	0.197754
Bra004839	1206	2486	0.9909	302.958	1770	0.9809	204.523	1476	0.9818	161.033	1421	0.9826	192.736	1463	0.9842	170.453	1440	0.9859	170.405	-0.325216	0.444446
Bra005239	5730	2475	0.9859	63.4817	2242	0.9885	54.5251	1949	0.9843	44.754	1640	0.9818	46.8171	1438	0.9743	35.2624	1213	0.9736	30.2115	-0.535512	0.562514
Bra039113	1005	2470	0.996	361.209	8352	0.998	1158.08	19461	0.999	2547.85	4329	0.998	704.59	11644	0.999	1627.96	15345	0.999	2179.05	0.149623	0.255059
Bra028586	828	2457	0.8744	436.117	2394	0.8732	402.912	3257	0.8768	517.562	2615	0.878	516.602	4136	0.8792	701.872	3036	0.9348	523.284	0.360559	0.472287
Bra011573	1647	2443	0.9976	218.001	3032	0.9964	256.538	2175	0.997	173.756	1501	0.9957	149.074	1473	0.9951	125.666	1189	0.9945	103.028	-0.779151	0.699537
Bra038863	1002	2440	0.994	357.891	4225	0.997	587.591	5578	0.999	732.463	3131	0.994	511.129	6964	0.998	976.559	7591	0.996	1081.18	0.614437	0.635468
Bra005522	1389	2434	0.9863	257.541	2071	0.9856	207.775	1555	0.9842	147.3	1694	0.9827	199.492	2416	0.9863	244.401	1559	0.9849	160.181	-0.0202596	0.0924116
Bra014473	2208	2433	0.962	161.946	3267	0.9701	206.189	4529	0.9669	269.885	2491	0.9642	184.54	4468	0.971	284.329	5461	0.9669	352.971	0.365256	0.479157
Bra001637	507	2429	0.998	704.122	2534	0.9961	696.489	2688	0.9961	697.583	2577	0.9961	831.422	2353	0.9961	652.111	2449	0.9961	689.362	0.0504696	0.128941
Bra031157	1626	2425	0.9963	219.189	3349	0.9994	287.019	3113	0.9994	251.903	2551	0.9988	256.629	3022	0.9988	261.145	2569	0.9969	225.481	-0.0285537	0.104645
Bra026351	3063	2425	0.999	116.357	3084	0.9984	140.308	3374	0.9997	144.935	1280	0.9993	68.3562	1151	0.9993	52.8002	1154	0.984	53.7681	-1.19903	0.799099
Bra027376	2331	2414	0.9953	152.203	1395	0.9931	83.3965	897	0.9927	50.632	808	0.9923	56.7001	1227	0.9876	73.9622	1076	0.9893	65.8774	-0.542361	0.582527
Bra037112	2277	2411	0.9996	155.619	485	0.9943	29.6821	600	0.9934	34.6707	1629	0.9697	117.023	1316	0.9987	81.2083	2669	0.9987	167.283	0.732612	0.672543
Bra000412	852	2400	0.9988	413.999	394	0.9859	64.4425	392	0.9859	60.5371	2363	0.9918	453.669	1301	0.9941	214.558	1445	0.9965	242.044	0.756067	0.692704
Bra005438	2289	2400	0.9965	154.097	2782	0.9987	169.366	2636	0.9952	151.522	2582	0.9956	184.512	1724	0.9952	105.828	1554	0.9873	96.8883	-0.294697	0.406652
Bra031693	2922	2396	0.9986	120.513	2692	0.9983	128.384	1931	0.9986	86.9515	2893	0.9997	161.951	2045	0.9986	98.3379	1763	0.9983	86.107	0.0446096	0.116058
Bra040592	786	2387	0.9936	446.332	1338	0.9962	237.219	1081	0.9911	180.958	2453	0.9936	510.493	2211	0.9949	395.252	2331	0.9936	423.239	0.620371	0.638461
Bra029712	1359	2381	0.9662	257.495	1525	0.9603	156.375	3108	0.9647	300.91	1156	0.9566	139.14	1269	0.9639	131.205	1368	0.9639	143.659	-0.787852	0.70307
Bra037669	1521	2376	0.6423	229.586	2345	0.6384	214.847	2143	0.6377	185.382	2851	0.6391	306.608	2590	0.6397	239.264	2435	0.643	228.474	0.298049	0.418653
Bra028875	246	2374	0.9959	1418.32	2511	0.9959	1422.42	2557	0.9959	1367.64	2356	0.9959	1566.59	2506	0.9959	1431.38	2486	0.9959	1442.22	0.0773578	0.174785
Bra024848	972	2371	0.999	358.504	1712	0.999	245.445	2128	0.9969	288.058	960	0.9969	161.555	1563	0.999	225.944	941	0.9979	138.162	-0.762921	0.692651
Bra035910	2667	2368	0.9681	130.493	2347	0.967	122.633	1986	0.9651	97.9786	1531	0.9618	93.9003	1891	0.9629	99.6268	1372	0.9633	73.4171	-0.39536	0.496118
Bra000874	2217	2367	0.9986	156.914	1853	0.9991	116.473	1597	0.9995	94.7794	1461	0.9991	107.795	1832	0.9973	116.109	1463	0.9995	94.177	-0.21096	0.321915
Bra027982	3756	2364	0.9984	92.5018	2539	0.9992	94.2005	2248	0.9989	78.7491	2015	0.9981	87.7535	2650	0.9997	99.1352	2419	0.9976	91.9129	0.0707916	0.148896
Bra009584	1662	2362	0.6943	208.87	2630	0.6715	220.516	1348	0.6594	106.717	2847	0.707	280.202	1220	0.6564	103.142	1039	0.6582	89.2176	-0.182009	0.289061
Bra035669	1344	2355	0.9903	257.525	2904	0.9933	301.102	2650	0.9933	259.431	2442	0.9926	297.209	3478	0.9903	363.612	3453	0.9903	366.66	0.328836	0.446022
Bra030707	1773	2355	0.6475	195.214	2185	0.6768	171.735	1825	0.7891	135.434	2787	0.6497	257.124	2405	0.736	190.596	2608	0.7659	209.925	0.388523	0.494875
Bra011792	2010	2353	0.9965	172.05	2846	0.998	197.313	3150	0.998	206.2	1640	0.991	133.464	2019	0.994	141.139	1775	0.9935	126.028	-0.522698	0.5825
Bra016330	1614	2340	0.9944	213.079	2360	0.9944	203.763	1398	0.987	113.967	1625	0.9919	164.689	1225	0.9876	106.645	806	0.9783	71.2685	-0.631655	0.637509
Bra008128	702	2339	0.9972	489.69	2324	0.9957	461.333	2504	0.9929	469.323	2103	0.9986	490.024	2558	0.9943	512.001	2117	0.9972	430.378	0.0121943	0.0760797
Bra007825	1728	2338	0.9821	198.852	3922	0.9751	316.286	3538	0.9763	269.395	2758	0.9716	261.075	3520	0.9728	286.224	2333	0.9641	192.68	-0.0843466	0.17433
Bra036701	954	2334	0.999	359.568	1542	0.9969	225.243	4649	0.9979	641.189	131	0.935	22.4615	317	0.9979	46.6894	175	0.9853	26.1792	-3.68488	0.932356
Bra008430	456	2329	0.9912	750.642	4241	0.9978	1296.04	4377	0.9978	1262.95	1181	0.9934	423.643	7939	0.9978	2446.29	3493	0.9978	1093.2	0.259971	0.382831
Bra003066	447	2329	0.9374	765.756	1924	0.9329	599.81	2071	0.9329	609.603	1640	0.9374	600.138	2083	0.9374	654.771	1808	0.9374	577.241	-0.108438	0.209088
Bra000114	9828	2328	0.9368	34.8134	2488	0.9278	35.2778	2316	0.9355	31.0062	1937	0.877	32.2388	2169	0.8991	31.01	1828	0.8368	26.5447	-0.171061	0.252605
Bra001953	594	2328	0.9966	576.003	2360	0.9966	553.658	3311	0.9983	733.411	1532	0.9983	421.878	824	0.9966	194.916	1038	0.9966	249.389	-1.10494	0.79336
Bra034822	639	2327	0.9953	535.209	2272	0.9906	495.477	1692	0.9937	348.397	2280	0.9984	583.645	3032	0.9969	666.708	1931	0.9969	431.268	0.286144	0.410746
Bra035848	3576	2325	0.9841	95.555	1854	0.9729	72.2484	1788	0.9748	65.7877	1508	0.9729	68.9793	1352	0.9706	53.1235	1411	0.9695	56.3113	-0.388756	0.480188
Bra025082	462	2317	0.9978	737.076	2691	0.9935	811.685	1979	0.9978	563.61	1623	0.9935	574.634	1645	0.9978	500.301	1172	0.9913	362.036	-0.555832	0.609294
Bra025863	3096	2315	0.991	109.895	2821	0.9919	126.975	2644	0.9855	112.366	2049	0.9793	108.257	1926	0.9774	87.4104	1871	0.9793	86.246	-0.308951	0.421773
Bra011087	1086	2314	0.9982	313.157	1523	0.9982	195.428	1859	0.9982	225.229	530	0.9963	79.8291	710	0.9982	91.8621	530	0.9945	69.6486	-1.60435	0.854214
Bra028219	2658	2312	0.7002	127.838	2298	0.7013	120.479	2260	0.7099	111.874	1569	0.6968	96.5568	2139	0.693	113.074	2066	0.7144	110.928	-0.168172	0.276764
Bra015520	792	2311	0.8586	428.848	3472	0.8586	610.9	4157	0.8586	690.605	1964	0.8586	405.631	3975	0.875	705.212	4664	0.8674	840.426	0.173346	0.280747
Bra007002	972	2305	0.9979	348.524	3284	0.999	470.818	5755	0.9979	779.03	1231	0.9969	207.16	2187	0.999	316.148	2718	0.9969	399.07	-0.793172	0.707036
Bra015607	1179	2300	0.9975	286.71	2204	0.9975	260.504	1943	0.9975	216.837	1240	0.9924	172.037	827	0.9992	98.5597	726	0.9924	87.8798	-1.09179	0.787172
Bra015739	1731	2285	0.9988	194.007	2276	0.9942	183.228	3713	0.9988	282.23	1968	0.9983	185.97	2112	0.9988	171.437	2461	0.9988	202.899	-0.235079	0.360893
Bra033282	1449	2283	0.9745	231.561	2262	0.9683	217.54	1501	0.9669	136.297	759	0.971	85.6818	634	0.9572	61.4792	202	0.9275	19.8952	-1.80909	0.869382
Bra027377	2064	2282	0.9942	162.493	1585	0.9947	107.013	1279	0.9893	81.5334	610	0.9826	48.3432	778	0.9763	52.9636	634	0.9855	43.8375	-1.27414	0.80782
Bra017693	1458	2278	0.9993	229.628	2836	0.9993	271.059	2543	0.9979	229.49	1700	0.9979	190.724	1534	0.9993	147.834	1089	0.9883	106.595	-0.713943	0.674108
Bra028459	8049	2268	0.8405	41.4123	1805	0.8238	31.2501	1730	0.8314	28.28	1260	0.7979	25.6061	1211	0.8128	21.1402	779	0.7442	13.8122	-0.73713	0.619078
Bra025142	2364	2268	0.9975	141.002	2073	0.9958	122.199	1899	0.997	105.694	2252	0.9979	155.825	3165	0.9962	188.12	3357	0.9966	202.661	0.567288	0.608701
Bra024536	3516	2267	0.9969	94.7613	2304	0.9918	91.3165	2558	0.9972	95.7253	711	0.9798	33.0777	1001	0.9841	40.003	697	0.9866	28.2911	-1.47503	0.827119
Bra015634	987	2265	0.9959	337.271	2688	0.999	379.514	3370	0.999	449.25	2270	0.997	376.204	2897	0.999	412.419	2056	0.999	297.284	-0.102709	0.197881
Bra029732	867	2262	0.9954	383.444	3657	0.9988	587.789	5853	0.9988	888.248	1432	0.9954	270.171	4892	0.9977	792.821	5262	0.9988	866.16	0.0530662	0.128936
Bra037490	1407	2261	0.9872	236.175	1356	0.9943	134.302	1162	0.99	108.664	1430	0.9886	166.248	1198	0.9908	119.638	1422	0.9893	144.235	-0.155706	0.2679
Bra031627	1203	2260	0.9651	276.103	758	0.9368	87.805	706	0.9501	77.2172	1907	0.9618	259.299	1461	0.9842	170.644	1820	0.9618	215.91	0.550017	0.599314
Bra003251	450	2258	0.8622	737.462	1978	0.8578	612.533	1790	0.86	523.378	1523	0.8622	553.608	1005	0.8578	313.806	926	0.8622	293.673	-0.690162	0.670258
Bra001852	786	2258	0.9949	422.211	4574	0.9975	810.941	5462	0.9987	914.332	1357	0.9949	282.405	3232	0.9949	577.772	3978	0.9975	722.285	-0.440477	0.535477
Bra012978	918	2256	0.9804	361.181	1418	0.9782	215.253	1274	0.9728	182.6	1275	0.976	227.186	833	0.976	127.5	852	0.9728	132.453	-0.639829	0.644269
Bra016405	1506	2248	0.9934	219.381	1947	0.9967	180.159	1727	0.996	150.884	2238	0.9954	243.08	1771	0.9973	165.235	2030	0.996	192.37	0.126065	0.230899
Bra035909	1719	2245	0.9994	191.941	2551	0.9977	206.8	1194	0.9942	91.391	3582	0.9971	340.851	1532	0.9959	125.225	1178	0.9942	97.7993	0.202205	0.314817
Bra014987	1365	2240	0.9956	241.181	2171	0.9934	221.637	2093	0.9927	201.749	2547	0.9934	305.219	1028	0.989	105.82	834	0.9626	87.1966	-0.415588	0.516739
Bra022819	2010	2239	0.8582	163.714	2199	0.8493	152.456	1255	0.8453	82.1528	4185	0.8622	340.576	1652	0.8398	115.484	2281	0.8552	161.955	0.633704	0.639038
Bra014524	1677	2232	0.9684	195.609	871	0.96	72.3771	378	0.9589	29.6574	909	0.9678	88.6637	147	0.9147	12.3166	68	0.7841	5.78685	-1.47912	0.828616
Bra001608	810	2231	0.9988	404.802	3293	0.9988	566.53	3316	0.9938	538.647	1415	0.9877	285.75	2947	0.9951	511.214	2478	0.9951	436.599	-0.291697	0.410661
Bra035392	1287	2226	0.9759	254.2	3320	0.9759	359.481	5625	0.979	575.068	2259	0.9744	287.113	3778	0.9744	412.469	5565	0.9751	617.096	0.14746	0.254609
Bra040651	336	2225	0.9911	973.238	1156	0.9911	479.44	1512	0.994	592.09	1398	0.9911	680.586	969	0.994	405.221	889	0.9881	377.597	-0.482609	0.560726
Bra031762	1566	2221	0.9987	208.442	1373	0.9981	122.178	1665	0.9962	139.893	1054	0.9968	110.094	1607	0.9981	144.189	1419	0.9974	129.317	-0.294633	0.406584
Bra039496	1236	2219	0.9935	263.856	2230	0.9968	251.421	2241	0.9984	238.56	1664	0.9976	220.216	1913	0.9976	217.472	1883	0.9951	217.419	-0.202521	0.315764
Bra031147	891	2219	0.9989	366.022	2795	0.9978	437.139	3048	0.9989	450.103	1988	0.9921	364.967	2829	0.9966	446.131	3058	0.9989	489.808	0.0538258	0.128852
Bra037730	4614	2216	0.9762	70.5863	2033	0.9833	61.401	2011	0.9753	57.3468	2188	0.9645	77.5684	2446	0.9712	74.488	2182	0.9809	67.4906	0.213595	0.315499
Bra036791	5985	2211	0.5074	54.2941	1951	0.474	45.4265	1934	0.4643	42.5174	2125	0.4947	58.0777	1271	0.4976	29.8393	1343	0.47	32.0242	-0.245979	0.346703
Bra020472	3000	2205	0.9917	108.023	1255	0.9773	58.2959	1115	0.9773	48.9022	1325	0.9833	72.2453	925	0.9573	43.324	892	0.949	42.4336	-0.445868	0.519209
Bra037958	792	2193	0.9899	406.951	2822	0.9962	496.533	2136	0.9899	354.855	444	0.9659	91.7007	1180	0.9899	209.346	753	0.9899	135.686	-1.5267	0.851411
Bra039679	2457	2189	0.9935	130.939	2185	0.9939	123.926	1658	0.9898	88.788	2476	0.9853	164.839	1872	0.9849	107.055	1680	0.9939	97.5821	0.104531	0.195919
Bra036321	1077	2179	0.9954	297.351	1779	0.9935	230.185	1422	0.9963	173.724	2081	0.9954	316.061	2742	0.9954	357.733	2191	0.9944	290.331	0.459273	0.546663
Bra002034	1077	2178	0.9963	297.215	1991	0.9981	257.615	4072	0.9981	497.47	1380	0.9972	209.594	574	0.9935	74.8865	1027	0.9963	136.088	-1.32313	0.826045
Bra001034	2574	2177	0.9075	124.302	2229	0.8994	120.675	1881	0.8982	96.1513	1127	0.8904	71.6193	1820	0.904	99.3506	1229	0.8815	68.1412	-0.512633	0.569559
Bra010740	3498	2163	0.9543	90.8793	1949	0.9666	77.644	1429	0.9488	53.7511	1507	0.9182	70.4707	1239	0.9423	49.769	943	0.9282	38.4732	-0.485922	0.544379
Bra035649	3231	2150	0.9827	97.7979	4164	0.9879	179.593	2380	0.9851	96.9203	1319	0.9799	66.7764	1777	0.9786	77.2784	904	0.9805	39.9299	-1.02465	0.761865
Bra036074	5655	2147	0.9844	55.7992	2116	0.9844	52.1434	1877	0.9675	43.6723	2087	0.9666	60.3677	2038	0.9758	50.6383	1698	0.9731	42.852	0.0211889	0.0901374
Bra005668	666	2144	0.994	473.128	1958	0.991	409.689	1661	0.994	328.148	1975	0.9925	485.074	3074	0.997	648.541	2848	0.9925	610.284	0.526158	0.592137
Bra037207	1206	2143	0.9992	261.158	2893	0.9992	334.285	3379	0.9992	368.651	2457	0.9992	333.252	5882	0.9992	685.307	4456	0.9992	527.308	0.68117	0.666212
Bra028543	1077	2137	0.9842	291.62	1357	0.9824	175.582	1054	0.9601	128.766	2141	0.9684	325.174	1801	0.9684	234.966	2150	0.9694	284.898	0.503783	0.572319
Bra013895	1020	2136	0.9951	307.772	2381	0.9912	325.293	2332	0.9931	300.818	2158	0.9922	346.072	3329	0.9931	458.586	2528	0.9931	353.707	0.310776	0.429035
Bra002468	2085	2134	0.9669	150.424	2955	0.9679	197.5	2800	0.9707	176.696	879	0.9559	68.9601	1267	0.9405	85.3843	1236	0.9597	84.6016	-1.13459	0.789378
Bra022245	1248	2126	0.9984	250.367	2192	0.9976	244.761	1782	0.9968	187.875	651	0.98	85.326	989	0.9888	111.35	646	0.9696	73.8727	-1.336	0.82594
Bra020801	1551	2125	0.9981	201.361	2270	0.9994	203.953	2537	0.9987	215.22	1395	0.9987	147.122	1567	0.9981	141.96	1138	0.9923	104.712	-0.656071	0.652847
Bra015880	738	2123	0.9919	422.787	1542	0.9905	291.168	1373	0.9946	244.787	830	0.9878	183.966	1221	0.9864	232.47	907	0.9919	175.395	-0.695959	0.671855
Bra040094	858	2122	0.9977	363.485	1579	0.9988	256.455	1351	0.993	207.178	781	0.993	148.895	792	0.9977	129.702	400	0.9953	66.5333	-1.26095	0.817832
Bra017744	486	2116	0.9979	639.893	2299	0.9959	659.202	2044	0.9959	553.375	1498	0.9959	504.186	2952	0.9979	853.469	1058	0.9979	310.682	-0.15104	0.2548
Bra003198	726	2114	0.9848	427.953	3454	0.9862	662.982	4705	0.9835	852.703	2820	0.9835	635.371	5578	0.9862	1079.57	6216	0.9862	1221.91	0.595511	0.629164
Bra031205	567	2114	0.9982	547.962	2312	0.9965	568.225	1522	0.9965	353.188	1195	0.9965	344.746	834	0.9965	206.676	735	0.9982	184.999	-0.996598	0.768498
Bra018372	1941	2112	0.9969	159.918	3391	0.9964	243.455	3160	0.9974	214.208	3588	0.9985	302.372	3886	0.9985	281.31	4449	0.9974	327.117	0.560505	0.607003
Bra025156	2934	2112	0.9918	105.794	2797	0.9925	132.846	2713	0.9894	121.665	1281	0.9857	71.4174	1911	0.9881	91.5184	1688	0.9888	82.1067	-0.556186	0.597669
Bra009967	1392	2103	0.9907	222.038	1345	0.9892	134.648	758	0.9842	71.6481	852	0.9907	100.119	720	0.9971	72.6776	627	0.9842	64.2828	-0.853368	0.718883
Bra001488	4482	2100	0.9583	68.8614	517	0.8713	16.0744	268	0.8012	7.86752	1327	0.9404	48.43	1704	0.9458	53.4202	1553	0.9326	49.4499	0.705165	0.635008
Bra011537	1521	2099	0.9941	202.82	892	0.9915	81.7244	1587	0.9961	137.285	1732	0.9934	186.266	1863	0.9928	172.104	2784	0.9961	261.22	0.554654	0.599012
Bra019722	885	2099	0.9944	348.576	2499	0.9921	393.495	3038	0.9921	451.668	2258	0.9921	417.345	2665	0.9944	423.118	2873	0.9955	463.296	0.127191	0.231941
Bra019474	2892	2096	0.999	106.518	3753	0.9997	180.841	5879	0.9997	267.473	702	0.9917	39.7058	2454	0.9997	119.23	2026	0.999	99.9787	-1.09958	0.785734
Bra016791	414	2092	0.9976	742.659	4509	0.9976	1517.73	6787	0.9976	2157.01	1417	0.9928	559.867	2177	0.9952	738.866	2613	0.9976	900.752	-1.00603	0.772401
Bra027387	1239	2089	0.9467	247.797	1969	0.9467	221.457	1572	0.9419	166.938	1970	0.9556	260.082	1629	0.9475	184.738	1550	0.9443	178.536	-0.0294054	0.104534
Bra019147	1467	2088	0.9843	209.184	1500	0.97	142.488	1630	0.9809	146.195	1932	0.9775	215.423	4684	0.9986	448.636	4475	0.9748	435.341	1.14289	0.796909
Bra016259	1869	2087	0.9968	164.112	3015	0.9963	224.799	554	0.9802	39.001	1247	0.9952	109.137	769	0.9888	57.8129	142	0.8684	10.8429	-1.26712	0.811411
Bra025431	546	2086	0.9927	561.5	3758	0.9908	959.136	11461	0.9927	2761.88	4199	0.9908	1257.96	8197	0.9927	2109.45	16220	0.9908	4239.6	0.828872	0.723432
Bra025450	1029	2080	0.9981	297.082	1597	0.9971	216.275	2517	0.9971	321.842	2493	0.9981	396.298	2614	0.9981	356.942	2581	0.9942	357.964	0.411932	0.51208
Bra032757	2160	2080	0.9907	141.526	2839	0.9968	183.159	2734	0.9972	166.54	1142	0.9903	86.4823	1663	0.9894	108.18	1444	0.9861	95.4069	-0.75999	0.687441
Bra011819	1557	2080	0.9994	196.337	4437	0.9994	397.115	4109	0.9987	347.234	1479	0.9987	155.38	1755	0.9987	158.378	2207	0.9981	202.293	-0.866201	0.731714
Bra008279	3807	2073	0.9971	80.0285	1965	0.9947	71.9276	1518	0.9961	52.4643	2116	0.9979	90.9176	1918	0.9953	70.7902	1962	0.9966	73.5499	0.202703	0.307487
Bra021847	720	2061	0.9944	420.701	1543	0.9917	298.641	877	0.9903	160.266	877	0.9889	199.243	1348	0.9958	263.066	836	0.9903	165.707	-0.486061	0.565317
Bra004537	2109	2058	0.9976	143.416	1226	0.9991	81.0083	1171	0.9967	73.0559	1658	0.9976	128.595	1940	0.9967	129.251	2014	0.9991	136.285	0.405881	0.504707
Bra016564	525	2057	0.9981	575.842	1233	0.9943	327.28	1848	0.9962	463.146	1139	0.9943	354.878	967	0.9924	258.806	717	0.9962	194.906	-0.756758	0.694565
Bra021874	2598	2052	0.9988	116.082	1645	0.9988	88.2354	1470	0.9996	74.448	1087	0.9988	68.4393	1060	0.9988	57.329	876	0.9996	48.1206	-0.680888	0.648346
Bra034218	5349	2046	0.8957	56.2162	2212	0.8987	57.6273	2006	0.8947	49.3439	1456	0.8847	44.525	1223	0.8962	32.1264	1250	0.8833	33.3506	-0.569	0.578243
Bra004420	4572	2046	0.9987	65.77	2209	0.9963	67.3295	2074	0.9945	59.6867	1821	0.9972	65.1506	2033	0.9915	62.4797	1886	0.9945	58.871	-0.0478152	0.124536
Bra015131	2286	2039	0.822	131.09	1796	0.5634	109.483	1715	0.395	98.7104	2608	0.5424	186.615	2315	0.7257	142.293	2806	0.6811	175.177	0.571177	0.60786
Bra014232	1353	2034	0.9623	220.944	1711	0.9653	176.225	1917	0.9623	186.423	2314	0.9623	279.757	1310	0.9616	136.045	1847	0.969	194.821	0.0653205	0.150858
Bra012551	1404	2033	0.9979	212.813	2109	0.9993	209.327	2190	0.9993	205.235	755	0.9979	87.9619	275	0.9893	27.5216	212	0.9829	21.5494	-2.19481	0.888739
Bra008012	1689	2020	0.9846	175.772	1720	0.9846	141.911	2245	0.9858	174.889	1613	0.9787	156.214	2565	0.9864	213.386	1800	0.9858	152.093	0.0828675	0.173743
Bra013566	417	2015	0.9976	710.178	2940	0.9928	982.488	3044	0.9976	960.469	1072	0.988	420.507	646	0.9928	217.673	473	0.9928	161.879	-1.72952	0.869705
Bra008042	3567	2011	0.9964	82.8585	1080	0.9854	42.1926	1149	0.9907	42.383	1288	0.9891	59.0647	1212	0.9905	47.7427	1296	0.9899	51.8523	-0.0776581	0.167032
Bra019993	2535	2008	0.9803	116.416	2171	0.9886	119.343	2213	0.9882	114.863	2197	0.9866	141.764	2545	0.9893	141.064	2355	0.9886	132.58	0.244616	0.358513
Bra024005	2847	2006	0.9656	103.555	2061	0.9635	100.88	1955	0.9691	90.3512	1998	0.9663	114.795	1821	0.961	89.8732	1706	0.9628	85.518	-0.0226923	0.0918192
Bra023235	1194	1997	0.9188	245.811	3258	0.9179	380.244	4201	0.9162	462.938	1811	0.9162	248.101	3891	0.9179	457.894	4311	0.9171	515.276	0.165387	0.280392
Bra023796	999	1996	0.994	293.645	2443	0.995	340.78	2247	0.994	295.946	992	0.982	162.428	1472	0.992	207.038	1389	0.994	198.428	-0.712185	0.675536
Bra030806	783	1994	0.9987	374.276	1164	0.9987	207.161	701	0.9936	117.796	1741	0.9962	363.707	1214	0.9962	217.853	1233	0.9974	224.733	0.205534	0.325437
Bra014622	2925	1994	0.9997	100.191	694	0.9894	33.0635	338	0.9299	15.2043	815	0.9665	45.5771	804	0.9846	38.6223	795	0.9962	38.7889	-0.271539	0.366563
Bra037164	999	1990	0.8709	292.763	3696	0.973	515.564	6364	0.973	838.184	3584	0.972	586.837	5236	0.973	736.447	7097	0.973	1013.85	0.505331	0.581585
Bra035384	1215	1988	0.9852	240.474	1826	0.9909	209.431	1953	0.986	211.495	1829	0.9835	246.236	957	0.9778	110.673	1099	0.9811	129.089	-0.444572	0.531892
Bra020780	456	1985	0.989	639.77	2067	0.9912	631.672	2437	0.9978	703.178	1861	0.9912	667.57	2547	0.989	784.823	923	0.9561	288.87	-0.181441	0.29115
Bra022870	1938	1983	0.9974	150.382	1231	0.9969	88.5157	1351	0.9943	91.7226	2699	0.9959	227.805	2110	0.9979	152.981	2325	0.9954	171.212	0.739487	0.682279
Bra027540	1920	1974	0.9948	151.103	594	0.9641	43.1123	579	0.988	39.6782	672	0.9776	57.251	295	0.9516	21.5888	323	0.974	24.0086	-1.18533	0.782227
Bra035422	3630	1971	0.8738	79.801	1034	0.8314	39.6945	886	0.8603	32.1146	826	0.838	37.221	585	0.8047	22.6442	388	0.7796	15.2543	-1.01311	0.72679
Bra029670	2103	1969	0.9848	137.605	2004	0.9867	132.793	1106	0.9734	69.1976	853	0.9643	66.3475	886	0.9853	59.1973	541	0.9781	36.7134	-1.06553	0.768535
Bra011333	1884	1963	0.992	153.133	1843	0.9968	136.32	1535	0.9936	107.202	1549	0.9942	134.489	1088	0.9931	81.1438	1066	0.9958	80.75	-0.420423	0.5119
Bra001854	4605	1963	0.5548	62.6497	1011	0.5045	30.5941	902	0.4995	25.7722	731	0.5092	25.9659	1129	0.552	34.4486	1234	0.5084	38.243	-0.270655	0.357609
Bra008699	2160	1960	0.9972	133.362	2078	0.9977	134.063	1471	0.9954	89.6053	1816	0.9926	137.524	1473	0.9968	95.8201	1355	0.9981	89.5265	-0.145089	0.250981
Bra038384	3252	1956	0.9985	88.3988	1782	0.9951	76.3613	1667	0.9951	67.4466	946	0.9911	47.5834	777	0.9902	33.5721	683	0.9917	29.9734	-1.06318	0.756751
Bra016789	1773	1956	0.9966	162.139	1871	0.9977	147.055	1230	0.9972	91.2791	1852	0.9977	170.863	1440	0.9949	114.12	1008	0.9972	81.1368	-0.129393	0.229535
Bra011201	753	1953	0.9934	381.185	1448	0.9947	267.972	643	0.9841	112.355	863	0.9867	187.47	510	0.9854	95.1662	411	0.9894	77.8956	-1.07874	0.785348
Bra026474	780	1952	0.9769	367.801	1599	0.9756	285.673	1350	0.9667	227.727	1373	0.9769	287.933	804	0.9756	144.834	523	0.9577	95.6915	-0.737684	0.685976
Bra010075	615	1944	0.9951	464.568	4964	0.9951	1124.79	4107	0.9967	878.667	6157	0.9951	1637.6	1560	0.9951	356.416	1360	0.9984	315.595	-0.0957062	0.198151
Bra037104	486	1938	0.9815	586.065	3275	0.9815	939.055	5256	0.9897	1422.96	2795	0.9815	940.72	4608	0.9815	1332.24	5980	0.9815	1756.03	0.450641	0.542348
Bra000163	795	1938	0.995	358.274	1802	0.9962	315.866	1714	0.995	283.673	2315	0.9962	476.32	1905	0.9786	336.694	1924	0.9962	345.386	0.274316	0.391373
Bra000802	1125	1930	0.9733	252.135	2788	0.9778	345.347	3382	0.9778	395.545	1979	0.9769	287.745	3523	0.9769	440.015	4350	0.9787	551.827	0.365774	0.480574
Bra034620	1719	1930	0.7964	165.01	2567	0.7946	208.097	2654	0.797	203.142	794	0.7917	75.5544	1312	0.7923	107.242	1102	0.7946	91.4896	-1.07101	0.777203
Bra017502	744	1926	0.9906	380.462	1284	0.9973	240.496	994	0.9973	175.788	1988	0.9987	437.077	1940	0.9987	366.384	2327	0.9987	446.365	0.649536	0.65125
Bra030620	1362	1919	0.9949	207.074	1427	0.9993	146.003	655	0.9949	63.276	650	0.9875	78.0641	1241	0.9853	128.027	981	0.9846	102.792	-0.430749	0.520087
Bra024580	1437	1916	0.9979	195.96	2845	0.9979	275.893	3271	0.9979	299.501	1032	0.9944	117.473	1990	0.9972	194.583	1824	0.9979	181.148	-0.64521	0.648896
Bra004423	1005	1916	0.998	280.193	2917	0.999	404.47	2037	0.997	266.686	2013	0.996	327.637	2293	0.996	320.587	1700	0.999	241.407	-0.0967689	0.197733
Bra027168	1065	1914	0.9991	264.132	3039	0.9991	397.646	4200	0.9991	518.889	1580	0.9972	242.674	2142	0.9981	282.603	2771	0.9991	371.324	-0.397064	0.505114
Bra003256	1230	1912	0.9504	228.46	2615	0.9496	296.266	3338	0.9504	357.072	1331	0.9496	177.006	2684	0.9488	306.609	2957	0.9504	343.093	-0.0930712	0.18559
Bra002999	798	1908	0.9975	351.402	6288	0.9975	1098.06	14462	0.9975	2384.52	497	0.995	101.875	1684	0.995	296.515	3409	0.9962	609.664	-1.92727	0.8839
Bra028446	261	1906	0.8736	1073.27	2127	0.8736	1135.65	2272	0.8736	1145.36	1418	0.8736	888.691	1742	0.8736	937.811	1312	0.8736	717.397	-0.398962	0.506368
Bra019560	858	1906	0.9744	326.485	1881	0.9744	305.504	1461	0.9744	224.046	983	0.9744	187.405	1908	0.9744	312.463	880	0.9744	146.373	-0.405599	0.511101
Bra004389	933	1904	0.8457	299.926	811	0.8371	121.131	326	0.8317	45.9738	561	0.8274	98.3549	372	0.8242	56.0233	200	0.8274	30.5925	-1.33622	0.821492
Bra027432	1905	1904	0.999	146.893	2192	0.9979	160.347	2243	0.999	154.921	1725	0.9942	148.118	2183	0.9979	161.015	1936	0.9969	145.036	-0.0251625	0.104015
Bra038124	3060	1904	0.9977	91.4479	2490	0.9984	113.395	2825	0.9971	121.471	792	0.9895	42.3369	1525	0.9918	70.0255	1149	0.9905	53.5877	-0.975511	0.749125
Bra026495	2091	1899	0.9464	133.475	739	0.9426	49.25	715	0.9302	44.9911	695	0.9436	54.3683	595	0.9182	39.9826	435	0.9311	29.6894	-0.876426	0.710633
Bra014050	1026	1897	0.9971	271.737	1660	0.9971	225.464	2472	0.9981	317.012	1567	0.9961	249.825	849	0.9971	116.27	1100	0.9951	153.007	-0.649386	0.649219
Bra021241	1182	1893	0.9873	235.376	2763	0.9966	325.746	1987	0.9932	221.185	2578	0.9966	356.764	838	0.9932	99.6172	563	0.9865	67.9762	-0.577185	0.616481
Bra022048	1623	1891	0.9963	171.238	5885	0.9988	505.294	7622	0.9982	617.91	710	0.9827	71.5574	2863	0.9982	247.862	1850	0.9957	162.674	-1.42494	0.839579
Bra002096	1350	1891	0.9993	205.867	1870	0.9993	193.03	1092	0.9963	106.43	1294	0.9993	156.789	398	0.9941	41.4245	176	0.9748	18.6057	-1.22072	0.80727
Bra000587	1632	1889	0.9871	170.114	1515	0.9871	129.362	1836	0.9871	148.022	1390	0.9853	139.319	1914	0.9884	164.789	1707	0.9902	149.272	0.0188389	0.0921419
Bra039579	1344	1888	0.9985	206.458	1453	0.9985	150.655	1778	0.9978	174.063	1806	0.9978	219.803	1539	0.9978	160.897	1598	0.9963	169.685	0.0512517	0.128238
Bra006203	1134	1886	0.9312	244.431	1733	0.9365	212.962	1702	0.9409	197.479	2157	0.9418	311.137	1921	0.9374	238.025	2184	0.9365	274.856	0.331463	0.445303
Bra004114	4785	1884	0.99	57.8665	2180	0.991	63.4878	2062	0.9885	56.6998	1585	0.9902	54.1829	1797	0.9833	52.7684	1729	0.9843	51.5679	-0.167659	0.267302
Bra010737	5667	1884	0.9898	48.8603	1817	0.9684	44.6805	1877	0.9892	43.5799	1567	0.9584	45.2304	1821	0.9928	45.1507	1559	0.9619	39.2608	-0.080913	0.164905
Bra005168	2022	1881	0.9995	136.721	1854	0.9995	127.775	1632	0.996	106.197	2384	0.999	192.859	4257	0.9995	295.822	3322	0.9995	234.469	0.964068	0.754694
Bra007211	1482	1879	0.9892	186.34	1645	0.9541	154.68	1922	0.9933	170.64	923	0.9534	101.875	1105	0.9494	104.766	1009	0.9676	97.1648	-0.752033	0.684606
Bra013046	1641	1875	0.9909	167.927	2307	0.9933	195.909	1403	0.9866	112.493	2384	0.9896	237.636	1454	0.9872	124.498	1314	0.986	114.275	0.000245454	0.0616835
Bra003564	1380	1875	0.9949	199.687	2065	0.9971	208.524	2626	0.9957	250.375	794	0.9855	94.1145	862	0.9942	87.7679	969	0.9906	100.21	-1.22321	0.810279
Bra016805	1524	1872	0.9987	180.53	1854	0.9987	169.528	1856	0.9987	160.239	1640	0.9987	176.025	2842	0.9987	262.027	2762	0.9993	258.645	0.449197	0.538413
Bra009854	1164	1868	0.9948	235.859	2263	0.994	270.924	2042	0.994	230.822	2281	0.9905	320.544	1957	0.9931	236.236	1743	0.994	213.703	0.0629136	0.139704
Bra016252	693	1866	0.9986	395.737	967	0.9885	194.451	958	0.9913	181.889	1000	0.9942	236.038	856	0.9899	173.559	1127	0.987	232.09	-0.266873	0.390368
Bra009826	1245	1863	0.9904	219.924	1905	0.9928	213.227	1578	0.992	166.768	1367	0.9839	179.603	1825	0.9936	205.969	1601	0.9839	183.522	-0.0760988	0.173838
Bra000757	963	1857	0.9969	283.409	2382	0.9979	344.692	2044	0.9979	279.273	681	0.9948	115.674	1171	0.9969	170.859	1171	0.9969	173.539	-0.979838	0.762484
Bra005236	1122	1857	0.8975	243.247	1787	0.8975	221.946	1875	0.8975	219.879	1125	0.8966	164.012	811	0.8939	101.563	890	0.893	113.204	-0.854898	0.724368
Bra038523	936	1853	0.985	290.956	2399	0.9786	357.166	1637	0.9829	230.116	2109	0.9808	368.566	2362	0.9861	354.578	1864	0.984	284.208	0.197883	0.316293
Bra034556	2466	1851	0.9984	110.317	1983	0.9976	112.059	1449	0.9955	77.3126	1787	0.9955	118.535	1511	0.9976	86.0952	1244	0.9972	71.9935	-0.115537	0.216186
Bra002483	1350	1851	0.3963	201.512	1602	0.3919	165.365	1572	0.3941	153.212	2075	0.3963	251.42	1916	0.3933	199.42	2290	0.3963	242.085	0.413939	0.510065
Bra031968	777	1851	0.9987	350.117	1987	0.9974	356.363	1727	0.9884	292.446	1156	0.9897	243.361	2072	0.9987	374.694	971	0.9987	178.346	-0.326883	0.445943
Bra034200	696	1844	0.9986	389.386	2392	0.9971	478.925	3028	0.9971	572.429	2355	0.9986	553.473	3774	0.9986	761.904	4609	0.9986	945.069	0.649798	0.652583
Bra009476	1635	1844	0.992	165.757	1224	0.989	104.323	1240	0.989	99.7881	394	0.9798	39.4179	332	0.9676	28.5317	235	0.9505	20.5124	-2.06388	0.875898
Bra028996	1134	1840	0.9824	238.47	3322	0.9956	408.228	861	0.9921	99.8999	3550	0.9965	512.071	785	0.9912	97.2667	392	0.9533	49.3332	-0.180772	0.290044
Bra034609	1368	1840	0.8735	197.679	2427	0.8509	247.229	1859	0.8633	178.8	945	0.8216	112.995	661	0.8414	67.8927	562	0.8355	58.6295	-1.38074	0.829346
Bra041155	396	1837	0.5934	681.777	2164	0.6035	761.514	2327	0.6111	773.172	1253	0.6061	517.572	1687	0.5985	598.587	1993	0.601	718.254	-0.27294	0.392124
Bra035582	2385	1837	0.9887	113.201	1900	0.9857	111.015	1974	0.9857	108.901	2086	0.9857	143.067	2678	0.9891	157.772	2775	0.9874	166.051	0.487054	0.560372
Bra017125	615	1834	0.9967	438.281	1639	0.9984	371.381	1686	0.9984	360.709	1269	0.9984	337.522	769	0.9951	175.695	751	0.9935	174.273	-0.767556	0.697099
Bra035919	612	1832	0.9967	439.949	1876	0.9951	427.167	1814	0.9984	389.997	364	0.9935	97.2893	1111	0.9984	255.076	708	0.9984	165.1	-1.28058	0.822163
Bra009461	4005	1830	0.9665	67.1547	1882	0.9753	65.4837	1189	0.9571	39.062	1239	0.9853	50.6039	1050	0.9313	36.8379	708	0.9336	25.2288	-0.607783	0.600133
Bra007020	1365	1825	0.9949	196.498	1648	0.9905	168.244	2134	0.9949	205.701	1303	0.978	156.145	818	0.9832	84.2031	710	0.978	74.2321	-0.858658	0.724934
Bra022779	3057	1814	0.9925	87.2107	1500	0.9908	68.3773	1385	0.9938	59.6114	1322	0.9843	70.7377	994	0.9872	45.6876	860	0.984	40.1485	-0.458831	0.525582
Bra030140	2253	1813	0.9636	118.267	2047	0.9663	126.611	2128	0.9583	124.275	1864	0.9601	135.332	879	0.9592	54.8195	853	0.9472	54.0324	-0.596256	0.617174
Bra004149	2832	1812	0.9989	94.0358	2481	0.9989	122.081	3212	0.9986	149.23	874	0.9739	50.4816	1625	0.9996	80.6246	1289	0.9989	64.957	-0.89795	0.728017
Bra032319	2262	1810	0.9531	117.602	2710	0.9518	166.952	2168	0.9483	126.108	2488	0.9562	179.917	1106	0.9262	68.7021	1046	0.9297	65.9941	-0.384371	0.481531
Bra022325	1476	1808	0.9959	180.028	2356	0.9946	222.436	2065	0.9864	184.081	1263	0.9871	139.969	1707	0.9973	162.501	1780	0.9946	172.108	-0.305599	0.426448
Bra020836	1488	1808	0.9805	178.576	1968	0.9812	184.305	2671	0.9792	236.181	1756	0.9845	193.035	2716	0.9839	256.469	2454	0.9812	235.363	0.193115	0.300045
Bra012696	2610	1803	0.9966	101.527	1565	0.9935	83.5583	1045	0.9881	52.6806	2413	0.9981	151.228	1568	0.9954	84.4137	2086	0.9996	114.062	0.556587	0.597209
Bra002709	657	1801	0.9954	402.881	2092	0.9985	443.723	2172	0.9985	434.98	329	0.997	81.9116	489	0.9863	104.581	153	0.9833	33.2347	-2.54414	0.905452
Bra005694	1578	1800	0.9981	167.646	3134	0.9994	276.763	3643	0.9987	303.758	753	0.9956	78.0554	1175	0.9956	104.626	1183	0.9981	106.99	-1.36894	0.830054
Bra027338	1113	1798	0.9982	237.423	2651	0.9973	331.918	3382	0.9982	399.81	1853	0.9946	272.33	3286	0.9982	414.839	3372	0.9919	432.373	0.208117	0.326066
Bra003457	1350	1797	0.957	195.633	1639	0.9541	169.185	1787	0.9563	174.167	361	0.9474	43.741	217	0.9511	22.5857	205	0.9407	21.6714	-2.6147	0.901633
Bra026192	2184	1796	0.9913	120.86	1736	0.9931	110.768	1959	0.9872	118.02	1585	0.9913	118.711	1894	0.9963	121.853	1726	0.994	112.786	0.0151941	0.0914913
Bra027468	5022	1796	0.9829	52.5603	1781	0.9863	49.42	2048	0.9952	53.6572	1381	0.9721	44.9813	2250	0.9725	62.9526	1852	0.9675	52.6297	0.0449539	0.11335
Bra016520	780	1793	0.9923	337.842	546	0.9885	97.547	721	0.9846	121.623	234	0.9846	49.0723	174	0.9333	31.3446	171	0.9731	31.2873	-2.31803	0.892605
Bra033269	5322	1791	0.9805	49.4594	2041	0.9885	53.4422	2371	0.9887	58.6181	1798	0.9701	55.2624	3366	0.9868	88.8683	3124	0.9743	83.7727	0.496713	0.552206
Bra035529	1287	1790	0.9751	204.41	1981	0.9705	214.497	3032	0.9759	309.974	1921	0.9674	244.154	3337	0.9736	364.322	4102	0.979	454.866	0.544849	0.596971
Bra019797	1200	1787	0.9375	218.863	3077	0.9392	357.324	5520	0.9425	605.247	1452	0.9375	197.925	2790	0.945	326.686	4714	0.9508	560.628	-0.122526	0.220391
Bra040093	1995	1784	0.9965	131.426	1505	0.9955	105.126	1447	0.996	95.4334	933	0.993	76.4986	1651	0.9965	116.282	966	0.996	69.1036	-0.34219	0.447138
Bra025037	1224	1781	0.9935	213.851	3310	0.9984	376.845	5321	0.9975	571.988	2008	0.9984	268.347	4300	0.9975	493.622	4922	0.9975	573.887	0.200307	0.316642
Bra031790	1848	1781	0.7662	141.641	1677	0.7527	126.458	1616	0.7538	115.057	1918	0.7538	169.77	2435	0.757	185.142	2206	0.756	170.361	0.455132	0.542665
Bra022866	1341	1775	0.9985	194.535	1342	0.9963	139.457	1140	0.9978	111.854	880	0.9963	107.342	1132	0.997	118.611	994	0.9978	105.785	-0.426501	0.520769
Bra027506	756	1774	0.9802	344.874	1125	0.9894	207.37	1266	0.9881	220.337	1187	0.9815	256.829	1364	0.9868	253.513	1375	0.9841	259.566	-0.00500042	0.0754979
Bra030570	1863	1771	0.9973	139.712	2019	0.9984	151.022	1717	0.9925	121.264	1767	0.9914	155.145	621	0.9839	46.8367	585	0.9791	44.8135	-0.73932	0.678143
Bra018242	1350	1771	0.9926	192.803	1742	0.997	179.817	1532	0.9978	149.314	2039	0.997	247.058	1818	0.9956	189.22	2048	0.9985	216.502	0.322732	0.435577
Bra000592	2481	1766	0.9952	104.615	1299	0.9952	72.9623	1312	0.9847	69.5796	1138	0.9931	75.0292	1662	0.9859	94.1265	1632	0.9952	93.8771	0.0898184	0.181893
Bra022645	447	1754	0.9754	576.7	1560	0.9485	486.332	1730	0.9933	509.229	1323	0.9955	484.136	1451	0.9933	456.108	1429	0.9508	456.237	-0.171045	0.280567
Bra006954	1305	1753	0.9801	197.424	1326	0.9839	141.595	1084	0.9808	109.293	832	0.9778	104.286	920	0.9732	99.0569	1030	0.9831	112.64	-0.504656	0.567136
Bra025315	1995	1753	0.982	129.142	910	0.9739	63.5645	1255	0.9774	82.7705	527	0.9584	43.2098	232	0.8987	16.34	271	0.9539	19.3862	-1.80317	0.856213
Bra029001	339	1749	0.9971	758.26	1739	0.9971	714.851	989	0.9971	383.859	696	0.9735	335.834	76	0.941	31.5008	93	0.9735	39.1516	-2.19167	0.894187
Bra017566	1164	1746	0.9974	220.455	1341	0.9759	160.543	1152	0.9897	130.219	1678	0.9905	235.806	1551	0.9966	187.226	1308	0.9897	160.369	0.190552	0.299453
Bra024205	864	1742	0.9977	296.321	1562	0.9826	251.932	1526	0.9919	232.389	1147	0.9769	217.152	806	0.9815	131.078	723	0.9907	119.424	-0.73922	0.685209
Bra022815	648	1735	0.9938	393.507	987	0.9985	212.255	1055	0.9938	214.216	2451	0.9969	618.705	1468	0.9923	318.316	1854	0.9954	408.32	0.714314	0.677186
Bra010350	432	1734	0.9931	589.921	2064	0.9954	665.797	2989	0.9884	910.368	1974	0.9838	747.444	3236	0.9977	1052.52	4331	0.9977	1430.77	0.576775	0.620178
Bra040213	1017	1733	0.942	250.441	1321	0.9046	181.008	993	0.9381	128.47	1765	0.9351	283.883	1234	0.9449	170.491	1465	0.9223	205.581	0.237147	0.36092
Bra027663	687	1732	0.9913	370.527	1339	0.9927	271.606	1238	0.9985	237.104	1624	0.9985	386.673	1390	0.9942	284.293	1384	0.9898	287.505	0.124483	0.220232
Bra025439	483	1731	0.9979	526.718	1364	0.9917	393.535	2137	0.9938	582.146	1228	0.9938	415.878	944	0.9834	274.62	972	0.9876	287.201	-0.619806	0.638795
Bra037651	1524	1725	0.9954	166.354	820	0.9836	74.9799	551	0.9685	47.5709	1788	0.9954	191.91	527	0.9928	48.5885	555	0.9928	51.9726	0.0177013	0.0914437
Bra038470	1407	1720	0.9972	179.665	1721	0.9986	170.452	1648	0.9964	154.113	934	0.9972	108.584	1245	0.9993	124.332	926	0.9964	93.9254	-0.625487	0.636817
Bra027188	438	1714	0.9954	575.128	2353	0.9977	748.624	3150	0.9954	946.262	1926	0.9977	719.279	3004	0.9932	963.681	4583	0.9954	1493.28	0.48462	0.561181
Bra011923	1374	1714	0.9687	183.338	1872	0.9709	189.861	1377	0.9658	131.863	3180	0.9723	378.578	3208	0.9745	328.061	2287	0.9738	237.545	0.90261	0.739007
Bra007041	1245	1708	0.9952	201.626	2486	0.9976	278.258	2535	0.9976	267.907	1604	0.996	210.741	2784	0.9952	314.201	3177	0.9976	364.178	0.249745	0.371577
Bra008343	936	1707	0.9957	268.031	1507	0.9936	224.364	1446	0.9947	203.267	819	0.985	143.127	792	0.9872	118.893	693	0.985	105.663	-0.919922	0.745555
Bra021551	2172	1705	0.9908	115.37	1184	0.9779	75.964	1252	0.9807	75.8437	527	0.9618	39.6886	260	0.9383	16.8198	253	0.9314	16.6237	-1.86922	0.859074
Bra029267	606	1704	0.995	413.262	4204	0.9967	966.732	4079	0.9967	885.637	3767	0.9967	1016.81	1638	0.9934	379.795	1587	0.995	373.741	-0.355885	0.47253
Bra004214	1026	1704	0.9961	244.09	1964	0.999	266.753	1929	0.9961	247.377	1666	0.9951	265.609	2409	0.999	329.911	2702	0.9961	375.841	0.35739	0.471075
Bra024095	2007	1701	0.997	124.562	1649	0.9985	114.496	1697	0.9975	111.252	750	0.9945	61.1264	907	0.9975	63.4991	946	0.9975	67.2682	-0.868324	0.720073
Bra000657	3087	1697	0.9938	80.7929	1511	0.987	68.2093	1207	0.9961	51.4453	2126	0.9958	112.653	2069	0.9974	94.1741	1803	0.9971	83.3538	0.533726	0.576899
Bra020940	2226	1695	0.9695	111.911	1538	0.9775	96.2824	1698	0.9695	100.366	1117	0.9677	82.0811	1615	0.9744	101.942	1308	0.9609	83.8588	-0.20395	0.311083
Bra033694	1581	1695	0.9323	157.567	1872	0.9304	165.002	1646	0.9165	136.985	1111	0.9247	114.947	596	0.9254	52.969	489	0.9102	44.1411	-1.11578	0.78566
Bra032750	1458	1694	0.9067	170.759	2175	0.9067	207.882	1400	0.8985	126.341	2514	0.9102	282.048	1171	0.8964	112.851	1263	0.8971	123.627	0.0381816	0.116412
Bra028523	1002	1694	0.997	248.47	1145	0.991	159.241	1733	0.99	227.565	2080	0.995	339.555	1533	0.997	214.972	1726	0.998	245.832	0.333266	0.445203
Bra015187	816	1693	0.989	304.926	2295	0.9988	391.93	3323	0.9645	535.815	1908	0.9608	382.475	3764	0.9657	648.137	5383	0.989	941.457	0.677922	0.666794
Bra018338	3309	1693	0.9752	75.1949	1459	0.9882	61.4433	1355	0.9764	53.8787	1387	0.9686	68.5638	1398	0.9619	59.3633	1277	0.9743	55.0757	-0.0580533	0.134997
Bra013428	666	1693	0.994	373.603	1778	0.9985	372.026	1431	0.9835	282.709	843	0.9985	207.047	969	0.9955	204.436	610	0.9835	130.714	-0.923428	0.748495
Bra025935	3303	1691	0.7115	75.2425	744	0.7127	31.3892	821	0.6915	32.7046	1214	0.6972	60.1208	1226	0.7212	52.1542	1289	0.6982	55.6943	0.269626	0.370752
Bra013395	1359	1691	0.9227	182.874	1468	0.9227	150.53	1831	0.9198	177.273	1262	0.9227	151.899	4599	0.9227	475.501	1240	0.922	130.217	0.569057	0.611457
Bra014848	909	1689	0.9978	273.083	1132	0.9835	173.54	941	0.9978	136.207	579	0.9967	104.191	297	0.9923	45.9092	228	0.9846	35.7962	-1.64858	0.85616
Bra021327	855	1686	0.9953	289.814	2798	0.9977	456.034	3336	0.9942	513.375	1551	0.9965	296.729	2712	0.9977	445.688	3268	0.9977	545.484	0.0324883	0.104904
Bra009900	2247	1683	0.9715	110.08	2078	0.9764	128.872	2546	0.9782	149.084	1575	0.9688	114.655	2841	0.9746	177.654	2730	0.9782	173.391	0.263211	0.378542
Bra018141	1284	1683	0.9938	192.64	1909	0.9969	207.184	1221	0.993	125.12	178	0.979	22.6762	228	0.9868	24.9504	119	0.9875	13.2266	-3.10876	0.912893
Bra033046	1725	1681	0.9983	143.221	1191	0.9988	96.2141	1292	0.9942	98.5481	1376	0.9959	130.48	1354	0.9959	110.29	1420	0.9988	117.48	0.0840184	0.172648
Bra009420	1776	1680	0.9899	139.026	1180	0.9876	92.588	1138	0.9882	84.309	926	0.9814	85.287	597	0.9769	47.2323	621	0.987	49.9016	-0.7923	0.69144
Bra016729	1020	1678	0.8873	241.78	1329	0.8794	181.569	1448	0.8784	186.786	1496	0.8363	239.909	1371	0.8863	188.862	1712	0.8863	239.535	0.131384	0.231238
Bra028948	2097	1676	0.5193	117.464	1951	0.5174	129.651	872	0.5412	54.7133	1542	0.5651	120.282	549	0.5336	36.7859	671	0.5589	45.6657	-0.574139	0.599499
Bra001923	1371	1675	0.9752	179.558	1946	0.9395	197.798	1285	0.9395	123.322	2769	0.9562	330.37	1392	0.938	142.662	774	0.938	80.5693	0.144965	0.242043
Bra013377	1293	1675	0.9992	190.39	2457	0.9992	264.803	1975	0.9992	200.976	1364	0.9992	172.556	1362	0.9985	148.008	615	0.9954	67.8802	-0.756357	0.690488
Bra027936	1272	1671	0.9969	193.071	1543	0.9945	169.042	901	0.9953	93.1993	2762	0.9969	355.182	1582	0.9961	174.754	2112	0.9953	236.959	0.752173	0.688224
Bra033356	4476	1671	0.9864	54.8674	1626	0.9774	50.6228	1226	0.9573	36.0392	1527	0.9777	55.8038	1358	0.9627	42.6302	977	0.9455	31.1509	-0.127204	0.217291
Bra040449	1644	1668	0.9635	149.115	2004	0.9416	169.868	1767	0.938	141.42	1003	0.9404	99.7962	1210	0.9629	103.417	1078	0.9428	93.58	-0.63344	0.635764
Bra012223	1416	1668	0.9527	173.125	1605	0.9435	157.953	1588	0.9484	147.558	1450	0.9477	167.502	1419	0.952	140.808	1380	0.9435	139.086	-0.0973794	0.19658
Bra029076	447	1665	0.9933	547.438	1504	0.9978	468.874	1811	0.9955	533.072	1668	0.9978	610.385	1689	0.9955	530.921	1496	0.9978	477.629	0.0633494	0.140032
Bra025838	414	1664	0.9783	590.719	1565	0.9783	526.781	1275	0.9758	405.214	1963	0.9807	775.595	2232	0.9758	757.533	2132	0.9807	734.942	0.57482	0.614741
Bra019644	2139	1662	0.9958	114.195	2971	0.9986	193.556	3673	0.9986	225.936	3684	0.9995	281.724	10537	0.9995	692.172	8011	0.9995	534.493	1.49894	0.848719
Bra020949	681	1660	0.9985	358.252	1805	0.9985	369.357	1202	0.9985	232.237	497	0.9927	119.378	967	0.9956	199.52	613	0.9985	128.463	-1.10136	0.790536
Bra009565	2115	1660	0.9976	115.352	1886	0.9976	124.265	1657	0.9976	103.083	387	0.9475	29.9306	622	0.9953	41.3226	451	0.991	30.4321	-1.75283	0.856033
Bra029834	3309	1659	0.9196	73.6848	1320	0.9278	55.5895	1301	0.9166	51.7315	1046	0.9057	51.7071	800	0.9096	33.9704	699	0.8966	30.1472	-0.644094	0.614434
Bra013163	678	1659	0.9956	359.621	1271	0.9985	261.235	1060	0.9985	205.708	1369	0.9985	330.285	1017	0.9971	210.765	847	0.9956	178.287	-0.200458	0.315949
Bra024545	1179	1658	0.9746	206.68	900	0.9771	106.376	1096	0.983	122.313	374	0.9534	51.8887	197	0.9517	23.4779	247	0.9355	29.8985	-2.04821	0.878056
Bra017672	2067	1657	0.9976	117.818	2176	0.999	146.701	1928	0.9985	122.727	1188	0.9981	94.0137	490	0.9787	33.3091	493	0.9865	34.0387	-1.26296	0.808788
Bra030494	456	1656	0.9912	533.733	1958	0.9978	598.362	788	0.9868	227.372	983	0.9781	352.617	344	0.9825	105.999	135	0.9803	42.2508	-1.44054	0.842673
Bra034863	1314	1655	0.9703	185.11	2273	0.9703	241.057	2630	0.9703	263.351	968	0.968	120.502	959	0.968	102.549	856	0.9688	92.9704	-1.12557	0.792223
Bra017148	918	1651	0.9847	264.322	985	0.976	149.523	968	0.9847	138.742	817	0.9695	145.578	704	0.9749	107.755	796	0.976	123.748	-0.55133	0.597827
Bra022398	1908	1650	0.9838	127.097	1075	0.9838	78.5138	900	0.9895	62.0639	801	0.9948	68.6703	579	0.9686	42.6391	400	0.9659	29.9191	-0.922447	0.729826
Bra020926	1284	1649	0.9346	188.749	1756	0.9338	190.579	2145	0.9478	219.805	1472	0.9439	187.524	2662	0.94	291.307	2931	0.9517	325.774	0.425407	0.525566
Bra027347	2172	1648	0.9963	111.513	1064	0.9876	68.2649	1049	0.9959	63.5463	965	0.9866	72.6746	278	0.9047	17.9843	234	0.8849	15.3753	-1.19835	0.786934
Bra001653	480	1645	0.9958	503.678	2585	0.9938	750.473	2233	0.9833	612.1	94	0.9896	32.0333	832	0.9938	243.551	1412	0.9833	419.817	-1.42423	0.840865
Bra011869	489	1642	0.8916	493.506	2098	0.9202	597.878	2221	0.9182	597.605	985	0.8057	329.49	1828	0.9223	525.261	1397	0.9202	407.712	-0.419919	0.519965
Bra007265	450	1634	0.9978	533.664	1265	0.9822	391.736	1689	0.9911	493.847	1464	0.9978	532.162	1966	0.98	613.873	1890	0.9889	599.398	0.29846	0.420424
Bra007329	2886	1633	0.974	83.1607	938	0.9699	45.2921	658	0.9608	29.9988	832	0.9397	47.1565	674	0.9317	32.8149	623	0.9525	30.8076	-0.516357	0.550894
Bra005720	243	1632	0.9959	987.057	970	0.9959	556.264	717	0.9959	388.229	844	0.9835	568.134	764	0.9959	441.768	403	0.9794	236.682	-0.631778	0.644004
Bra014635	1041	1632	0.9212	230.408	260	0.9001	34.8047	348	0.9078	43.9849	1091	0.9222	171.431	635	0.8991	85.7098	1661	0.9222	227.712	0.649016	0.644528
Bra025862	4209	1631	0.9705	56.9512	2090	0.9824	69.1964	1929	0.9874	60.3015	2106	0.9397	81.8454	1525	0.9392	50.9095	1571	0.9563	53.2676	-0.00330449	0.0636404
Bra024303	1452	1627	0.9931	164.683	1705	0.9931	163.634	1491	0.9876	135.11	936	0.9876	105.445	1701	0.991	164.606	1243	0.9945	122.172	-0.24067	0.35919
Bra019689	2229	1625	0.9973	107.145	552	0.9982	34.51	750	0.9964	44.2717	387	0.991	28.3998	883	0.9955	55.6619	1237	0.9978	79.2001	-0.187545	0.287643
Bra002979	870	1624	0.9931	274.344	1787	0.9943	286.234	1560	0.9954	235.928	1948	0.9931	366.256	2976	0.9943	480.642	2481	0.9966	406.981	0.65464	0.651276
Bra004750	2796	1622	0.9832	85.2593	1248	0.9843	62.2004	1102	0.9664	51.8584	1098	0.9692	64.2362	776	0.9714	38.9971	686	0.9489	35.0149	-0.527812	0.564989
Bra003451	780	1622	0.9692	305.622	2346	0.9667	419.131	3025	0.9692	510.277	1563	0.9744	327.778	3246	0.9949	584.738	4245	0.9692	776.693	0.451803	0.54148
Bra033968	699	1622	0.9971	341.037	1113	0.9957	221.888	1096	0.9971	206.304	1635	0.9971	382.609	2627	0.9971	528.069	2595	0.9971	529.818	0.905079	0.742709
Bra011033	2262	1619	0.9854	105.192	1367	0.985	84.2155	497	0.9761	28.9094	886	0.985	64.0702	1089	0.9757	67.6461	1016	0.9845	64.1014	-0.156912	0.260903
Bra007885	858	1615	0.9895	276.639	1909	0.993	310.052	2399	0.9942	367.89	691	0.9848	131.736	970	0.9825	158.852	1116	0.9918	185.628	-1.00325	0.766641
Bra035244	2277	1612	0.7888	104.047	1657	0.7945	101.409	2270	0.7962	131.171	960	0.7606	68.9641	1255	0.798	77.4441	1450	0.7931	90.8806	-0.504506	0.562678
Bra001297	2430	1611	0.9235	97.4355	1561	0.9185	89.5184	1393	0.9218	75.4258	1510	0.9226	101.645	1500	0.9198	86.7346	1663	0.9177	97.668	0.124599	0.216424
Bra018423	4188	1609	0.9811	56.4648	3934	0.9823	130.901	2441	0.9819	76.6895	1752	0.9821	68.4293	3077	0.9826	103.235	2316	0.9826	78.922	-0.0755311	0.170866
Bra011203	1869	1609	0.9968	126.525	1641	0.9957	122.353	1073	0.9957	75.538	1084	0.9968	94.8713	770	0.9941	57.8881	724	0.9946	55.2835	-0.640963	0.633305
Bra018288	2079	1606	0.9885	113.532	2365	0.9856	158.523	2917	0.9923	184.611	1221	0.9899	96.0674	2275	0.9923	153.757	2500	0.9865	171.614	-0.115819	0.218651
Bra024459	966	1605	0.999	244.189	809	0.9959	116.704	1052	0.9959	143.289	1550	0.9907	262.464	1597	0.999	232.293	1546	0.9979	228.401	0.520364	0.584346
Bra019212	2073	1604	0.9807	113.719	1230	0.985	82.684	1040	0.9904	66.0099	1309	0.9942	103.289	1618	0.9908	109.67	1752	0.9937	120.615	0.346168	0.454796
Bra003703	1842	1601	0.9984	127.741	2026	0.9995	153.273	2510	0.9995	179.291	1502	0.9995	133.381	1707	0.9989	130.212	1674	0.9973	129.698	-0.226993	0.348999
Bra028234	1443	1600	0.9924	162.96	1592	0.9931	153.742	1341	0.9931	122.275	1543	0.9917	174.91	986	0.9882	96.0104	1068	0.9958	105.626	-0.221318	0.339114
Bra016081	2922	1599	0.9973	80.426	1917	0.9993	91.4235	1153	0.9973	51.9187	2032	0.9976	113.752	1402	0.9983	67.4179	951	0.9867	46.4479	0.0246079	0.0915654
Bra027531	750	1598	0.9987	313.144	1156	0.9987	214.789	2051	0.9987	359.815	501	0.996	109.268	85	0.944	15.9245	198	0.9933	37.6765	-2.44644	0.900591
Bra021802	2283	1598	0.9803	102.872	343	0.9036	20.9365	252	0.9098	14.5234	769	0.979	55.0979	389	0.9422	23.9415	394	0.9544	24.6296	-0.416154	0.480886
Bra005670	1527	1597	0.9948	153.707	1001	0.9935	91.3505	1328	0.9915	114.428	731	0.9941	78.3057	503	0.9948	46.2846	536	0.9961	50.0947	-1.04118	0.764954
Bra027607	2115	1597	0.9986	110.974	1981	0.9986	130.524	2274	0.9991	141.467	530	0.9882	40.9902	1142	0.9986	75.8688	1121	0.9991	75.6417	-0.992349	0.754276
Bra035349	1080	1593	0.9972	216.78	2163	0.9981	279.093	2229	0.9917	271.557	1304	0.9907	197.501	2126	0.9972	276.597	2365	0.9944	312.517	0.0356209	0.116735
Bra005575	4275	1591	0.9305	54.6968	1162	0.9251	37.8779	894	0.9153	27.5154	1106	0.8989	42.3189	732	0.8985	24.0593	631	0.8793	21.0649	-0.457703	0.498916
Bra018090	1620	1589	0.9735	144.157	1689	0.9698	145.288	1785	0.9741	144.977	1504	0.9605	151.862	1889	0.9728	163.842	2032	0.9753	179.009	0.187491	0.29876
Bra016494	2715	1588	0.9967	85.9625	1243	0.9716	63.7995	1577	0.9761	76.4252	673	0.9635	40.5471	305	0.8818	15.7847	314	0.9149	16.5054	-1.63477	0.83647
Bra005424	486	1587	0.9321	479.92	4093	0.9342	1173.6	6520	0.9342	1765.17	430	0.928	144.726	1517	0.928	438.588	2044	0.9342	600.221	-1.53034	0.853991
Bra007192	1182	1586	0.9704	197.203	2175	0.9712	256.423	2455	0.9704	273.281	1347	0.9704	186.408	2859	0.9704	339.863	3113	0.9712	375.862	0.311569	0.428321
Bra013087	594	1584	0.9983	391.92	1107	0.9983	259.703	1356	0.9966	300.364	565	0.9966	155.588	1146	0.9983	271.085	915	0.9966	219.837	-0.558268	0.607162
Bra000214	450	1580	0.96	516.027	904	0.96	279.944	921	0.9533	269.291	647	0.96	235.183	256	0.9556	79.9346	170	0.9356	53.9141	-1.52939	0.850596
Bra017960	876	1580	0.9155	265.083	1099	0.9167	174.827	1454	0.9155	218.391	1282	0.9726	239.386	548	0.9155	87.899	600	0.9167	97.7492	-0.631168	0.639561
Bra000460	648	1579	0.9969	358.126	1706	0.9969	366.877	1740	0.9954	353.304	2251	0.9985	568.219	1641	0.9954	355.829	1939	0.9985	427.04	0.325354	0.44663
Bra024020	1230	1579	0.8837	188.671	1180	0.8846	133.688	1027	0.865	109.86	936	0.8748	124.476	805	0.8634	91.9599	772	0.8748	89.5733	-0.498189	0.566459
Bra016282	480	1578	0.9896	483.163	1273	0.9854	369.575	1300	0.9896	356.35	1601	0.9854	545.588	1488	0.9979	435.581	1475	0.9875	438.548	0.231684	0.352378
Bra011884	1230	1578	0.974	188.552	1932	0.9748	218.886	2258	0.9902	241.543	1809	0.9789	240.574	2990	0.9813	341.565	3321	0.974	385.327	0.576038	0.617481
Bra009229	822	1574	0.6521	281.424	896	0.5912	151.898	940	0.5876	150.463	747	0.59	148.65	302	0.5815	51.6229	359	0.5596	62.3288	-1.15256	0.79354
Bra031387	1452	1573	0.9993	159.217	1721	0.9979	165.17	905	0.9979	82.0081	244	0.9972	27.4877	266	0.991	25.7408	190	0.9656	18.6747	-2.49875	0.894377
Bra010432	3396	1571	0.9335	67.9887	1531	0.9352	62.8237	1539	0.9217	59.6274	1547	0.9211	74.514	2095	0.9432	86.681	2082	0.9364	87.4942	0.385009	0.48141
Bra027021	2328	1570	0.9948	99.1162	2067	0.9936	123.73	2306	0.9974	130.332	1728	0.9983	121.416	3606	0.9996	217.646	3431	0.9979	210.331	0.637444	0.641545
Bra014559	429	1568	0.993	537.176	1571	0.9953	510.311	1779	0.993	545.624	1569	0.993	598.247	2423	0.9953	793.604	2252	0.993	749.165	0.426448	0.527951
Bra017201	867	1567	0.9988	265.631	2571	0.9977	413.237	3237	0.9988	491.245	1500	0.9977	283	3553	0.9965	575.816	3462	0.9977	569.868	0.28804	0.410571
Bra019875	891	1565	0.9955	258.146	1673	0.9933	261.658	1142	0.991	168.641	700	0.9843	128.51	1085	0.9944	171.104	566	0.9787	90.6577	-0.818864	0.714541
Bra015999	684	1565	0.9942	336.269	1169	0.9927	238.163	1286	0.9942	247.377	311	0.9942	74.3737	353	0.9912	72.5147	235	0.9898	49.0318	-2.06854	0.885053
Bra005423	1491	1560	0.2475	153.771	3577	0.2649	334.316	6984	0.2844	616.313	1060	0.2803	116.29	3104	0.2502	292.517	4476	0.2502	428.429	-0.399556	0.504966
Bra022315	2505	1558	0.9948	91.4088	1269	0.9808	70.5943	1039	0.9924	54.5736	658	0.9884	42.9668	937	0.9888	52.5581	878	0.9908	50.0211	-0.573403	0.589709
Bra034219	2166	1557	0.9871	105.647	1683	0.9797	108.278	1627	0.9912	98.8335	1288	0.9792	97.2685	1507	0.982	97.7603	1200	0.9848	79.0659	-0.190377	0.295751
Bra017277	2028	1557	0.999	112.836	1629	0.9985	111.936	1362	0.9985	88.3658	1324	0.9985	106.791	1772	0.999	122.773	1161	0.999	81.7016	-0.00865078	0.0750008
Bra024417	3045	1551	0.9806	74.8605	1372	0.9862	62.7889	1234	0.9829	53.3215	1491	0.9783	80.095	1576	0.979	72.7238	1522	0.9724	71.3335	0.231126	0.340838
Bra016427	2214	1551	0.9435	102.959	552	0.9201	34.7438	890	0.9151	52.8917	874	0.911	64.5727	1404	0.9246	89.104	1375	0.9268	88.6322	0.346344	0.448788
Bra009244	828	1549	0.9928	274.947	1718	0.9964	289.14	1698	0.9928	269.825	1072	0.9964	211.777	1837	0.9988	311.736	1692	0.9952	291.633	-0.0328382	0.104761
Bra020419	2853	1542	0.9748	79.4348	1349	0.9737	65.891	1215	0.9664	56.0337	524	0.9264	30.0431	765	0.9642	37.6762	632	0.9593	31.6142	-1.01942	0.744312
Bra024384	747	1540	0.9987	302.99	1559	0.996	290.831	1373	0.996	241.838	2384	0.9987	522.036	1482	0.9987	278.763	1456	0.9973	278.168	0.368664	0.480204
Bra014002	1437	1538	0.8984	157.3	1364	0.8935	132.274	1488	0.8942	136.245	1670	0.8949	190.097	1213	0.8935	118.607	1529	0.897	151.851	0.113134	0.207475
Bra000149	1206	1535	0.9378	187.064	1788	0.9362	206.603	1970	0.9378	214.928	1234	0.937	167.372	1504	0.9362	175.23	1542	0.9378	182.475	-0.212953	0.324686
Bra007085	936	1533	0.9979	240.71	864	0.9893	128.633	829	0.9893	116.534	828	0.9861	144.7	772	0.9861	115.891	931	0.9882	141.952	-0.271452	0.388189
Bra010830	2049	1531	0.9292	109.815	1718	0.9248	116.841	1660	0.9336	106.596	1181	0.9292	94.2807	1121	0.9444	76.8725	1029	0.9253	71.6704	-0.456707	0.536382
Bra029919	1470	1531	0.998	153.069	1291	0.9864	122.384	1238	0.9878	110.81	1147	0.9946	127.632	1218	0.9837	116.423	1051	0.9857	102.036	-0.158431	0.2669
Bra002703	2940	1529	0.998	76.4343	1622	0.9946	76.8811	1411	0.9963	63.1473	1403	0.9915	78.0594	1338	0.9929	63.9464	1104	0.9939	53.5905	-0.146238	0.245586
Bra027080	1089	1528	0.9991	206.217	1797	0.9991	229.951	1205	0.9972	145.591	958	0.9991	143.897	943	0.9982	121.672	819	0.9945	107.33	-0.641633	0.642174
Bra038835	2850	1527	0.9898	78.7449	1418	0.9898	69.3342	1178	0.9804	54.3845	2412	0.9888	138.435	2330	0.9853	114.873	2351	0.9891	117.726	0.873893	0.721279
Bra030652	2088	1527	0.9588	107.482	1805	0.978	120.465	1771	0.9746	111.6	1031	0.9583	80.7687	1734	0.9808	116.688	1229	0.9737	84.0016	-0.270692	0.384894
Bra025683	1143	1527	0.9921	196.346	1279	0.9965	155.934	3324	0.9965	382.639	835	0.9956	119.497	1551	0.9948	190.666	1284	0.9939	160.319	-0.643447	0.644009
Bra005131	1398	1526	0.9936	160.426	2379	0.9907	237.139	2632	0.9928	247.716	743	0.9936	86.9354	1497	0.9964	150.46	1144	0.9964	116.784	-0.865444	0.728847
Bra010510	5475	1524	0.966	40.91	1902	0.9938	48.4108	2062	0.9901	49.5541	1527	0.9527	45.6215	1900	0.9788	48.7615	1724	0.9757	44.9386	0.00463396	0.0636827
Bra003276	3078	1524	0.9909	72.7687	1203	0.9877	54.4644	1404	0.9942	60.0169	946	0.9964	50.2733	1104	0.988	50.3974	1294	0.9971	59.9973	-0.220883	0.327606
Bra016768	951	1524	0.9548	235.523	1380	0.9579	202.216	1479	0.9516	204.627	1264	0.9432	217.411	1548	0.9527	228.717	1557	0.9485	233.655	0.0816799	0.174134
Bra026341	987	1524	0.9635	226.932	1488	0.9585	210.088	1272	0.9605	169.568	1443	0.9635	239.147	599	0.9585	85.2741	442	0.9544	63.9104	-0.643431	0.64255
Bra037770	3807	1522	0.9934	58.757	1574	0.9976	57.6153	1283	0.9976	44.3423	1281	0.9884	55.0404	1523	0.9945	56.2114	1553	0.995	58.2177	0.0765236	0.167032
Bra017462	1929	1519	0.9969	115.732	657	0.9938	47.4623	823	0.9933	56.1361	1027	0.999	87.087	461	0.9528	33.5797	503	0.9876	37.2136	-0.474276	0.53168
Bra021549	1779	1518	0.9275	125.408	1763	0.9393	138.1	1581	0.9275	116.931	901	0.8898	82.8445	885	0.9314	69.8996	1207	0.9207	96.8272	-0.608211	0.624145
Bra038611	1149	1518	0.8686	194.169	392	0.8512	47.5425	417	0.8581	47.7519	1489	0.8686	211.977	1507	0.8668	184.29	2107	0.9104	261.704	1.18464	0.800892
Bra021573	1812	1518	0.9923	123.124	2234	0.9917	171.807	1819	0.9923	132.084	892	0.9873	80.5233	671	0.973	52.0322	490	0.952	38.5926	-1.31904	0.817197
Bra016293	1836	1516	0.9946	121.354	1901	0.9967	144.286	1353	0.9978	96.9616	1471	0.9967	131.055	952	0.9967	72.8571	841	0.9967	65.3717	-0.429258	0.518088
Bra000391	1539	1516	0.9753	144.773	680	0.9773	61.5724	692	0.9792	59.1619	1470	0.9753	156.241	1692	0.9773	154.479	1660	0.9779	153.934	0.807403	0.707311
Bra003525	3321	1514	0.9931	67.0016	1761	0.9988	73.8935	1432	0.9937	56.7347	1568	0.9904	77.2311	1244	0.9991	52.6331	1115	0.9753	47.9151	-0.152714	0.244846
Bra012447	1542	1514	0.965	144.301	1348	0.9073	121.821	1345	0.8956	114.766	1350	0.9267	143.207	1429	0.93	130.213	1349	0.8956	124.852	0.0643877	0.138752
Bra019446	5244	1513	0.9849	42.4038	1513	0.9926	40.2061	1391	0.9889	34.9011	1238	0.9882	38.6165	1240	0.9887	33.2251	1206	0.972	32.8209	-0.16705	0.256883
Bra008101	567	1508	0.9947	390.883	1857	0.9965	456.399	4389	0.9965	1018.49	1545	0.9947	445.718	2304	0.9947	570.962	1803	0.9912	453.815	-0.343472	0.456335
Bra033840	1362	1508	0.9875	162.724	1339	0.9912	137	931	0.9875	89.9389	1444	0.9897	173.422	661	0.9897	68.1918	568	0.9919	59.5165	-0.371837	0.473545
Bra039452	1821	1505	0.9896	121.466	1300	0.9973	99.4831	1687	0.9967	121.893	641	0.9857	57.5789	1740	0.9945	134.26	1401	0.9918	109.798	-0.184733	0.286839
Bra026188	1857	1504	0.9946	119.032	1450	0.9984	108.811	803	0.9844	56.8956	2505	0.9973	220.653	488	0.9844	36.9246	351	0.9602	26.975	-0.000939675	0.0627201
Bra001009	861	1504	0.9977	256.728	994	0.9919	160.879	1170	0.9872	178.796	1353	0.9861	257.045	3562	0.9965	581.297	2525	0.9954	418.528	1.07548	0.788373
Bra026665	1785	1503	0.7748	123.751	1418	0.795	110.702	1056	0.7585	77.8396	1299	0.7894	119.038	555	0.7636	43.688	445	0.7513	35.5785	-0.655178	0.642386
Bra015501	783	1502	0.9361	281.927	2240	0.9323	398.66	2061	0.9374	346.331	1711	0.9349	357.44	3338	0.931	599.007	2145	0.9374	390.959	0.391866	0.497477
Bra023337	1674	1499	0.9851	131.606	1669	0.9797	138.937	1500	0.9827	117.899	1286	0.9833	125.661	1173	0.9857	98.4578	908	0.9785	77.4099	-0.365401	0.473339
Bra000878	3759	1496	0.983	58.4908	1545	0.9832	57.2759	1466	0.983	51.3141	1328	0.9771	57.7884	1711	0.9832	63.9566	1371	0.9846	52.0513	0.0568514	0.134177
Bra017040	1266	1493	0.9889	173.322	2104	0.9929	231.594	3927	0.9953	408.133	1253	0.9866	161.895	3199	0.9937	355.049	2159	0.9945	243.38	-0.0967303	0.197569
Bra015380	966	1491	0.9917	226.845	2370	0.9907	341.891	2355	0.9865	320.766	1195	0.9865	202.351	2136	0.9886	310.693	1577	0.9938	232.981	-0.253772	0.371614
Bra016694	2670	1490	0.6094	82.0169	1701	0.6071	88.7787	1952	0.6498	96.193	593	0.5468	36.3294	1090	0.6502	57.3618	1012	0.6479	54.0923	-0.853293	0.708602
Bra028924	2100	1488	0.6948	104.139	1939	0.6767	128.669	875	0.7157	54.8231	2628	0.711	204.702	1339	0.6738	89.5919	1191	0.6876	80.9392	0.383567	0.480405
Bra034298	1578	1488	0.993	138.588	2065	0.9975	182.36	2136	0.9924	178.102	1522	0.988	157.769	1718	0.9962	152.976	1814	0.9937	164.058	-0.071853	0.150636
Bra037210	1857	1486	0.9946	117.608	1805	0.9935	135.451	1473	0.9962	104.368	1030	0.993	90.7278	1102	0.9946	83.383	994	0.9941	76.3907	-0.512825	0.570442
Bra029795	2430	1485	0.9543	89.8149	1365	0.9502	78.2785	1279	0.9453	69.2531	1584	0.9535	106.626	1610	0.9531	93.0952	1744	0.9494	102.425	0.348254	0.453141
Bra012659	1062	1485	0.9953	205.509	1112	0.9953	145.914	965	0.9953	119.558	1311	0.9981	201.926	1206	0.9972	159.562	1297	0.9962	174.294	0.185981	0.29903
Bra003735	483	1485	0.9979	451.864	1543	0.9959	445.179	1532	0.9979	417.337	1675	0.9959	567.261	1845	0.9917	536.731	1791	0.9979	529.194	0.313307	0.42959
Bra031675	3471	1484	0.9432	62.8358	1490	0.9398	59.8202	1440	0.9392	54.5862	1394	0.9432	65.6936	1689	0.9453	68.3727	1771	0.943	72.8166	0.223092	0.329991
Bra040927	447	1484	0.9933	487.927	3686	0.9955	1149.12	2268	0.9978	667.591	1381	0.9933	505.36	1733	0.9955	544.752	2276	0.9955	726.659	-0.375279	0.488756
Bra028684	4884	1482	0.9834	44.5965	1220	0.9846	34.8097	1075	0.9816	28.9606	1071	0.9797	35.8698	820	0.9715	23.591	597	0.9445	17.4448	-0.494764	0.510588
Bra011642	2697	1482	0.8721	80.7598	1287	0.8891	66.4987	1542	0.8828	75.2278	1215	0.8643	73.6903	1202	0.8617	62.6226	1010	0.8795	53.4449	-0.229557	0.340563
Bra021701	7017	1480	0.815	30.9983	1708	0.8432	33.9197	1729	0.8512	32.4204	1706	0.8086	39.7688	2116	0.8525	42.3713	1983	0.8344	40.3309	0.331358	0.408646
Bra032303	1428	1479	0.9986	152.219	1299	0.9937	126.764	1171	0.9846	107.896	1282	0.9958	146.85	1423	0.9937	140.018	1370	0.9979	136.917	0.131455	0.229836
Bra001662	1092	1479	0.9991	199.055	925	0.9954	118.042	762	0.9936	91.8136	828	0.9863	124.029	785	0.9844	101.008	696	0.9954	90.9605	-0.371874	0.474191
Bra010401	2244	1479	0.7972	96.8665	1340	0.7923	83.2143	1029	0.7972	60.3347	1422	0.7972	103.655	1530	0.7959	95.8024	1289	0.7963	81.9778	0.227275	0.344371
Bra008517	1413	1478	0.9979	153.731	1337	0.9993	131.858	1333	0.9993	124.126	1021	0.9993	118.195	871	0.9993	86.6131	943	0.9993	95.2436	-0.449408	0.533447
Bra037962	1266	1478	0.9779	171.581	1423	0.9708	156.634	1801	0.9731	187.178	1477	0.9542	190.837	1605	0.9763	178.135	1854	0.9526	208.998	0.16532	0.278927
Bra020507	918	1477	0.9989	236.465	1412	0.9989	214.342	1250	0.9978	179.16	1855	0.9989	330.534	2622	0.9978	401.326	1012	0.9956	157.327	0.497211	0.572473
Bra020407	2313	1477	0.9944	93.8497	1473	0.9965	88.7448	1180	0.9922	67.1245	1699	0.9965	120.152	1265	0.9944	76.8462	1237	0.9965	76.3239	0.130298	0.226938
Bra032254	3336	1475	0.9967	64.9822	1489	0.9964	62.1992	1585	0.9949	62.5141	1616	0.9979	79.2374	1887	0.9964	79.4792	1833	0.9934	78.4156	0.322007	0.423635
Bra025730	699	1475	0.9914	310.129	164	0.9785	32.6951	179	0.9886	33.6939	3280	0.9957	767.559	2307	0.9928	463.744	2770	0.9928	565.547	2.25468	0.897407
Bra027109	447	1474	0.9978	484.639	2610	0.9933	813.671	5493	0.9978	1616.88	2097	0.9978	767.372	4426	0.9978	1391.27	6974	0.9978	2226.59	0.589066	0.624763
Bra011488	1842	1473	0.9566	117.528	1603	0.956	121.272	1502	0.9604	107.289	1270	0.9544	112.779	1391	0.9593	106.107	1466	0.9582	113.582	-0.0579233	0.138155
Bra001391	4359	1473	0.9059	49.6643	1446	0.9023	46.2272	1462	0.9124	44.1301	1363	0.9025	51.1474	1146	0.9101	36.9407	1087	0.8952	35.5884	-0.179077	0.271533
Bra027325	882	1472	0.9921	245.283	1268	0.9887	200.339	1417	0.9921	211.386	1177	0.9932	218.284	959	0.9909	152.777	1206	0.9921	195.139	-0.214598	0.325003
Bra004252	588	1471	0.9966	367.674	2213	0.9983	524.469	2626	0.9983	587.614	1415	0.9949	393.635	2223	0.9983	531.214	2896	0.9983	702.89	0.137509	0.243365
Bra002354	657	1468	0.9954	328.389	1364	0.9909	289.311	1024	0.997	205.073	1161	0.9878	289.056	1127	0.9924	241.027	975	0.9848	211.79	-0.149323	0.254107
Bra024075	1293	1467	0.9768	166.748	1314	0.9861	141.616	1755	0.9845	178.588	1490	0.9853	188.496	1149	0.9814	124.862	1029	0.9853	113.575	-0.189771	0.298734
Bra002719	852	1467	0.2969	253.057	1131	0.2969	184.986	2898	0.2969	447.542	311	0.2934	59.7084	297	0.2934	48.9806	507	0.2934	84.9248	-2.19345	0.891225
Bra000955	1122	1467	0.967	192.161	1002	0.9813	124.449	1039	0.9697	121.842	1022	0.9617	148.995	933	0.9635	116.841	973	0.9661	123.762	-0.170431	0.277959
Bra020251	1239	1464	0.7135	173.659	1389	0.7135	156.224	1395	0.7094	148.142	2055	0.7151	271.304	1718	0.7143	194.832	2146	0.7135	247.186	0.577467	0.615968
Bra025406	1311	1464	0.9947	164.122	739	0.9939	78.5521	996	0.9977	99.9612	762	0.9901	95.0752	324	0.9397	34.7256	352	0.9863	38.3183	-1.02719	0.762167
Bra009434	2436	1460	0.9996	88.0854	1109	0.9971	63.441	957	0.9745	51.6904	1472	0.9963	98.8429	2115	0.9938	121.995	2011	0.9963	117.815	0.736787	0.674568
Bra015052	1449	1460	0.9924	148.086	764	0.9986	73.4752	799	0.9917	72.5526	546	0.9848	61.6367	252	0.9655	24.4365	327	0.9876	32.2067	-1.31417	0.808629
Bra026745	780	1460	0.991	275.097	2544	0.9987	454.505	2954	0.9987	498.3	689	0.9987	144.491	1799	0.9987	324.074	2071	0.9987	378.924	-0.53493	0.591386
Bra013675	1536	1458	0.9603	139.507	1348	0.957	122.297	1555	0.9629	133.203	1112	0.9922	118.421	1192	0.9935	109.042	1398	0.9948	129.892	-0.144519	0.240779
Bra001004	1911	1457	0.999	112.054	1343	0.9979	97.9335	1070	0.9974	73.6712	1392	0.9974	119.15	1438	0.9969	105.732	1251	0.9969	93.4249	0.166262	0.275664
Bra038281	1002	1456	0.998	213.561	1406	0.993	195.539	2382	0.997	312.787	1235	0.992	201.611	2561	0.994	359.128	2352	0.998	334.993	0.311294	0.428315
Bra015457	966	1451	0.9938	220.759	2558	0.9969	369.011	3126	0.9969	425.781	2144	0.9959	363.047	1766	0.9969	256.875	2298	0.9979	339.499	-0.0820275	0.174457
Bra002861	1956	1449	0.9995	108.875	1343	0.999	95.6804	1339	0.9928	90.0713	841	0.998	70.3302	984	0.9964	70.6861	801	0.998	58.4426	-0.562796	0.593628
Bra028906	867	1446	0.9954	245.119	3046	0.9954	489.583	5367	0.9965	814.493	1373	0.9931	259.04	2928	0.9954	474.526	4807	0.9931	791.264	-0.0228719	0.0927448
Bra006208	4149	1446	0.9904	51.2216	2451	0.9937	82.322	3815	0.9937	120.983	950	0.9855	37.4537	2044	0.9913	69.2221	2557	0.994	87.9536	-0.387089	0.482081
Bra000854	1230	1444	0.9984	172.54	2284	0.9886	258.766	1371	0.9967	146.658	399	0.9724	53.0619	385	0.9829	43.9808	319	0.9902	37.0128	-2.10815	0.884677
Bra007088	3714	1442	0.986	57.0626	1429	0.9707	53.6175	1419	0.9817	50.2707	1326	0.9653	58.4005	1508	0.9774	57.0515	1301	0.9666	49.9921	0.0397243	0.112916
Bra034252	1950	1441	0.9851	108.607	1374	0.98	98.1902	1224	0.9923	82.5889	1122	0.9569	94.1181	801	0.9826	57.7172	790	0.9733	57.8174	-0.464993	0.533722
Bra013634	1575	1441	0.9606	134.466	1646	0.9784	145.635	2144	0.9689	179.11	2083	0.9689	216.333	2135	0.9822	190.469	1648	0.9752	149.329	0.276271	0.398116
Bra012865	1086	1438	0.9991	194.606	873	0.9963	112.021	595	0.9871	72.0878	1550	0.9917	233.462	872	0.9954	112.822	955	0.9936	125.499	0.31701	0.433308
Bra018565	1137	1438	0.8399	185.877	2219	0.8259	271.965	3328	0.8531	385.121	1453	0.8496	209.036	3090	0.8769	381.861	3561	0.8514	446.969	0.300078	0.419494
Bra026147	4764	1438	0.9719	44.3624	1548	0.9798	45.2809	995	0.9477	27.4806	902	0.9469	30.9706	1220	0.9393	35.9829	994	0.9425	29.777	-0.275994	0.364617
Bra025494	2997	1437	0.693	70.469	697	0.706	32.4087	676	0.683	29.678	881	0.6864	48.0844	815	0.6763	38.2101	769	0.682	36.6189	-0.108956	0.195401
Bra028615	1134	1436	0.9921	186.11	1459	0.9965	179.291	1507	0.9912	174.854	1464	0.9929	211.175	1255	0.9947	155.503	1241	0.9921	156.18	-0.0472205	0.128079
Bra014636	930	1436	0.8452	226.934	339	0.8387	50.7964	427	0.7742	60.4115	1935	0.8591	340.34	720	0.8419	108.782	1220	0.8473	187.216	0.912165	0.737754
Bra020209	903	1436	0.9922	233.719	1103	0.9834	170.217	798	0.9934	116.276	2167	0.9934	392.542	1606	0.9889	249.9	1684	0.9934	266.146	0.804524	0.710749
Bra000846	2619	1433	0.9752	80.4153	1382	0.9916	73.534	1184	0.992	59.4828	1068	0.9653	66.7038	795	0.9687	42.652	650	0.9561	35.4196	-0.55996	0.583775
Bra007315	990	1433	0.998	212.735	173	0.9828	24.3516	156	0.9848	20.7331	1153	0.998	190.506	709	0.996	100.628	904	0.998	130.317	0.709001	0.667894
Bra000129	1365	1433	0.9956	154.291	849	0.9978	86.6744	2373	0.9993	228.739	186	0.9824	22.2892	94	0.9201	9.67615	70	0.8125	7.31866	-3.57974	0.923323
Bra031676	1242	1433	0.9911	169.571	1213	0.996	136.099	1075	0.996	113.884	1438	0.9976	189.388	1390	0.9976	157.254	1431	0.9976	164.431	0.284671	0.397772
Bra024406	702	1431	0.9915	299.592	1289	0.9929	255.877	1293	0.9929	242.346	1320	0.9929	307.576	1493	0.9929	298.834	1401	0.9929	284.818	0.159738	0.269571
Bra026099	777	1430	0.9627	270.485	2344	0.9665	420.39	3698	0.9665	626.211	931	0.9511	195.994	2283	0.9653	412.85	3452	0.964	634.039	-0.0836585	0.174589
Bra039167	14433	1429	0.7356	14.5514	1486	0.7308	14.3476	1491	0.7557	13.5924	1207	0.6128	13.6794	1269	0.6766	12.3541	1121	0.6322	11.0845	-0.19505	0.236908
Bra013537	885	1429	0.9944	237.311	1304	0.9989	205.329	883	0.9955	131.278	692	0.9966	127.902	419	0.9876	66.524	376	0.9966	60.6332	-1.17001	0.798205
Bra013653	960	1427	0.9885	218.465	2190	0.9979	317.899	1908	0.999	261.506	942	0.9917	160.507	1570	0.9979	229.793	1456	0.9948	216.449	-0.395052	0.503665
Bra036490	1362	1424	0.9971	153.66	746	0.9941	76.3269	493	0.9956	47.6261	894	0.9941	107.368	540	0.9941	55.7089	441	0.9927	46.2091	-0.407599	0.498461
Bra025497	1782	1424	0.9949	117.444	1767	0.9854	138.18	1247	0.9877	92.0733	873	0.9955	80.1349	1424	0.9983	112.282	1108	0.9938	88.7357	-0.306478	0.421556
Bra019550	1674	1423	0.9964	124.933	1594	0.9964	132.693	1434	0.9946	112.712	1064	0.9928	103.968	1241	0.9964	104.166	1097	0.9964	93.5228	-0.295935	0.413406
Bra009817	1491	1421	0.9873	140.07	1347	0.9799	125.894	813	0.9852	71.7444	551	0.9792	60.449	626	0.9812	58.9935	496	0.9718	47.4756	-1.01664	0.759623
Bra038082	765	1420	0.9948	272.807	1448	0.9961	263.769	1543	0.9974	265.387	1168	0.9922	249.745	1094	0.9961	200.939	1177	0.9961	219.574	-0.258818	0.381081
Bra036540	576	1420	0.9931	362.321	2189	0.9983	529.589	1739	0.9983	397.239	1461	0.9965	414.899	2923	0.9983	713.04	1591	0.9931	394.198	0.239678	0.362655
Bra034523	2139	1416	0.9986	97.2928	1443	0.9986	94.0094	1513	0.9986	93.0686	566	0.9897	43.2833	1020	0.9949	67.0034	906	0.9995	60.4482	-0.736015	0.670337
Bra012619	627	1414	0.9936	331.444	987	0.9729	219.364	613	0.9713	128.638	368	0.9793	96.0053	106	0.9697	23.7545	51	0.8676	11.6083	-2.37074	0.896016
Bra017686	864	1413	0.9977	240.357	1437	0.9931	231.771	1192	0.9954	181.525	811	0.9919	153.54	1150	0.9931	187.022	963	0.9931	159.067	-0.38767	0.494849
Bra036845	3876	1412	0.725	53.5401	1247	0.6847	44.8331	1347	0.6754	45.7255	1193	0.6765	50.3468	1238	0.6868	44.8791	1140	0.6747	41.9747	-0.0707706	0.143771
Bra010684	3525	1410	0.9974	58.7879	1314	0.996	51.946	1401	0.996	52.2942	629	0.9654	29.1881	822	0.9793	32.7658	805	0.9878	32.5914	-0.786044	0.667233
Bra018860	1578	1410	0.9227	131.323	1702	0.9259	150.303	1566	0.9271	130.575	1103	0.9227	114.336	1710	0.9183	152.264	1158	0.9227	104.729	-0.150649	0.25206
Bra021945	3747	1409	0.9984	55.2657	1316	0.9973	48.9427	1191	0.9928	41.8218	1284	0.9904	56.0527	1210	0.9971	45.3742	1133	0.9829	43.1531	-0.0143984	0.0745936
Bra000227	375	1409	0.9947	552.215	1457	0.9973	541.432	1853	0.992	650.158	941	0.9947	410.462	2282	0.9893	855.051	1690	0.9947	643.164	0.130334	0.232137
Bra033140	690	1409	0.9957	300.117	1471	0.9942	297.084	1012	0.9942	192.977	1103	0.9957	261.482	1102	0.9957	224.409	1019	0.9957	210.762	-0.181739	0.290161
Bra009002	2265	1409	0.9872	91.4263	653	0.9576	40.1755	430	0.9916	24.979	1308	0.9744	94.4614	1314	0.9753	81.5145	1397	0.9682	88.0226	0.753623	0.671575
Bra013363	1380	1407	0.9819	149.845	826	0.9754	83.4098	856	0.9804	81.6149	798	0.9812	94.5886	296	0.9761	30.1384	302	0.9739	31.2316	-1.01359	0.753975
Bra013678	2007	1406	0.9522	102.959	1369	0.9278	95.0543	1923	0.9302	126.069	929	0.9392	75.7152	1100	0.9283	77.011	1309	0.9616	93.0805	-0.398836	0.494769
Bra039301	843	1405	0.9786	244.95	1868	0.9775	308.791	2696	0.9786	420.792	945	0.9775	183.366	1174	0.9798	195.681	1048	0.9775	177.419	-0.808418	0.714033
Bra004126	552	1404	0.9928	373.815	1267	0.9873	319.855	1435	0.9837	342.048	1406	0.9946	416.64	1406	0.9946	357.894	1543	0.9946	398.927	0.180138	0.290753
Bra032166	2577	1404	0.9864	80.072	1637	0.986	88.5218	1503	0.9837	76.7396	922	0.9627	58.5237	1161	0.9814	63.3032	1076	0.9818	59.5887	-0.435446	0.516602
Bra010674	3669	1404	0.955	56.2403	1509	0.9618	57.3136	1328	0.9523	47.6239	1271	0.946	56.6647	1063	0.9523	40.7093	1063	0.9504	41.3477	-0.216459	0.323285
Bra008993	450	1403	0.9933	458.219	1521	0.98	471.013	2656	0.9933	776.588	1980	0.9978	719.727	3491	0.9933	1090.05	2552	0.9933	809.346	0.618617	0.639794
Bra021458	1290	1401	0.8984	159.616	1530	0.9031	165.279	1086	0.9264	110.768	1114	0.8992	141.257	825	0.9256	89.8611	735	0.9279	81.3137	-0.479671	0.552915
Bra035119	1593	1400	0.9887	129.164	1700	0.9975	148.713	1606	0.995	132.649	1628	0.9975	167.168	1928	0.9925	170.059	1730	0.9944	154.987	0.261813	0.378886
Bra030866	1269	1399	0.9976	162.026	2393	0.9992	262.783	3149	0.9976	326.502	1267	0.9937	163.316	2036	0.9984	225.436	1759	0.9976	197.82	-0.357099	0.47006
Bra030945	2895	1398	0.9751	70.972	1190	0.9921	57.2815	1103	0.981	50.1305	1401	0.9786	79.1598	1348	0.9775	65.4258	1276	0.9751	62.9026	0.218043	0.329748
Bra008255	1278	1398	0.9937	160.77	1004	0.9875	109.476	882	0.9961	90.8056	440	0.989	56.3166	506	0.9867	55.6323	410	0.971	45.7846	-1.19471	0.793577
Bra005661	2391	1395	0.9925	85.7478	792	0.9929	46.1595	882	0.9929	48.536	645	0.9879	44.1261	842	0.9866	49.4812	913	0.9921	54.4951	-0.284951	0.382107
Bra021636	1518	1395	0.9954	135.061	1622	0.9967	148.9	443	0.9921	38.3978	1391	0.9928	149.889	1136	0.998	105.151	757	0.996	71.1689	0.0171291	0.0915654
Bra015781	1626	1394	0.9594	126	1557	0.9625	133.439	2148	0.9613	173.816	1016	0.96	102.209	355	0.9385	30.6772	547	0.9471	48.0101	-1.26005	0.810639
Bra017019	1425	1394	0.9832	143.773	857	0.9846	83.8073	790	0.9811	72.9436	984	0.9818	112.952	1109	0.9825	109.351	1213	0.9825	121.482	0.194032	0.296782
Bra018587	2814	1393	0.9279	72.7537	1061	0.9264	52.5421	921	0.9144	43.0636	633	0.9204	36.7955	476	0.9197	23.7679	316	0.8738	16.0261	-1.13633	0.760247
Bra016237	1152	1389	0.9792	177.206	823	0.9792	99.555	1863	0.9748	212.782	500	0.9323	70.9958	520	0.9115	63.4247	866	0.9306	107.283	-1.0182	0.766255
Bra027306	2682	1387	0.8408	76.0056	1023	0.8386	53.1536	1240	0.8423	60.8328	1327	0.8233	80.9333	1374	0.8259	71.9839	1839	0.8397	97.8564	0.400446	0.489502
Bra015799	1449	1385	0.9938	140.478	1391	0.9945	133.775	1299	0.9938	117.955	1663	0.9952	187.732	1426	0.9959	138.28	1679	0.9979	165.367	0.325217	0.442241
Bra020079	2166	1385	0.9409	93.9765	1071	0.9354	68.9044	1006	0.9363	61.1103	1561	0.9266	117.885	1400	0.9298	90.8191	1452	0.9409	95.6697	0.442403	0.522165
Bra001169	1233	1385	0.957	165.088	1361	0.9594	153.819	978	0.9554	104.364	1498	0.9594	198.73	1373	0.9586	156.464	1068	0.9586	123.616	0.177872	0.288489
Bra001550	1104	1385	0.9982	184.378	2573	0.9873	324.778	3901	0.9991	464.924	1411	0.9864	209.061	3608	0.9873	459.203	3582	0.9864	463.044	0.215881	0.342171
Bra023825	1605	1381	0.9875	126.458	1900	0.9875	164.966	2595	0.9919	212.734	2237	0.985	227.985	3086	0.9931	270.165	2924	0.9944	259.997	0.5886	0.620649
Bra040754	2070	1378	0.9667	97.8379	1415	0.9671	95.2581	1339	0.9807	85.1109	1345	0.9667	106.284	1277	0.9614	86.6818	1327	0.944	91.4886	0.0320382	0.103555
Bra032004	1305	1376	0.9931	154.966	1340	0.9954	143.09	1112	0.9962	112.116	1107	0.9946	138.756	956	0.9831	102.933	890	0.9839	97.3298	-0.274865	0.38692
Bra001525	2418	1375	0.9971	83.5746	1332	0.9959	76.7651	1002	0.9979	54.5238	1482	0.9917	100.255	1494	0.9967	86.8164	1272	0.9988	75.0753	0.286955	0.399195
Bra040448	1020	1370	0.999	197.401	2101	0.9971	287.04	3232	0.9971	416.914	1370	0.999	219.703	2615	0.998	360.229	3085	0.998	431.64	0.166433	0.28016
Bra029780	1221	1370	0.9541	164.905	1245	0.9574	142.092	1152	0.9353	124.14	1575	0.959	210.999	1712	0.9541	197.013	1900	0.9566	222.077	0.547411	0.599065
Bra007220	2688	1370	0.8385	74.9065	1306	0.846	67.7064	1196	0.8519	58.5432	1444	0.8467	87.8725	1573	0.8542	82.2256	1463	0.8426	77.675	0.300704	0.407493
Bra008612	1071	1369	0.9655	187.863	1810	0.9673	235.508	1173	0.9673	144.106	310	0.9617	47.3464	637	0.9673	83.5714	439	0.9636	58.498	-1.58301	0.850295
Bra011585	846	1369	0.8676	237.827	2038	0.8771	335.699	4339	0.8865	674.83	1464	0.8747	283.065	2638	0.8818	438.139	2482	0.9303	418.695	-0.131123	0.231936
Bra018693	3003	1367	0.979	66.9023	945	0.9764	43.8523	810	0.98	35.4899	1242	0.9797	67.6521	685	0.9654	32.0511	561	0.9667	26.6608	-0.210797	0.305715
Bra018368	1404	1363	0.9972	142.678	1508	0.9943	149.675	1761	0.9964	165.032	519	0.9801	60.4666	994	0.9979	99.478	816	0.9808	82.9448	-0.913109	0.733914
Bra037954	1152	1363	0.9965	173.889	1325	0.9939	160.28	1518	0.9939	173.378	108	0.9262	15.3351	150	0.967	18.2956	135	0.928	16.7243	-3.33334	0.917928
Bra018969	1587	1363	0.9975	126.225	2581	0.9975	226.635	6654	0.9975	551.672	330	0.9761	34.0136	159	0.9609	14.0776	79	0.7593	7.10422	-4.03455	0.939665
Bra014875	1440	1363	0.9854	139.111	1203	0.9792	116.418	843	0.9771	77.0265	1022	0.9806	116.092	893	0.9799	87.1358	671	0.9778	66.5007	-0.302084	0.412221
Bra025728	741	1362	0.9973	270.139	83	0.9636	15.609	126	0.9852	22.3732	3771	0.9987	832.441	1245	0.9973	236.08	1621	0.9946	312.199	2.16385	0.892796
Bra037880	2043	1362	0.9985	97.9799	2006	0.998	136.829	2306	0.998	148.513	1000	0.9985	80.0657	2340	0.9976	160.937	1807	0.998	126.228	-0.0618725	0.138588
Bra024952	1092	1361	0.9982	183.174	1965	0.9963	250.759	2078	0.9982	250.379	344	0.9973	51.5289	820	0.9963	105.511	271	0.978	35.4171	-1.83012	0.871794
Bra034103	960	1360	0.9656	208.207	1145	0.9677	166.207	1313	0.9667	179.957	1032	0.9698	175.842	541	0.9646	79.1833	471	0.9656	70.019	-0.770215	0.691942
Bra017725	1170	1358	0.9983	170.585	537	0.9974	63.9594	574	0.9872	64.5507	640	0.9983	89.4765	561	0.9957	67.3728	715	0.9966	87.214	-0.293351	0.401633
Bra009521	2556	1357	0.9851	78.0274	1731	0.9859	94.3739	1938	0.9844	99.7626	1140	0.9828	72.9557	1618	0.9863	88.9458	1645	0.9828	91.8483	-0.10107	0.193968
Bra011808	888	1357	0.991	224.592	1367	0.9989	214.522	948	0.9966	140.466	2304	0.9989	424.409	1947	0.9977	308.078	1264	0.9944	203.142	0.690929	0.667825
Bra013139	1779	1356	0.9989	112.024	1216	0.9972	95.2519	1043	0.9708	77.1406	1088	0.9803	100.039	1225	0.9989	96.7537	980	0.991	78.617	-0.0464285	0.126398
Bra011208	225	1354	0.9956	884.432	2017	0.9867	1249.22	1460	0.9867	853.778	2080	0.9956	1512.15	1705	0.9867	1064.75	1982	0.9911	1257.15	0.359967	0.472847
Bra035913	1608	1353	0.9907	123.663	1388	0.9888	120.287	946	0.9832	77.407	2118	0.9919	215.454	1194	0.99	104.334	1512	0.9919	134.194	0.498457	0.567163
Bra037607	1611	1353	0.987	123.433	1201	0.9894	103.888	752	0.9894	61.4182	782	0.9851	79.401	873	0.9919	76.1424	674	0.9808	59.7077	-0.423743	0.506399
Bra029056	1425	1353	0.847	139.544	970	0.8154	94.8577	1420	0.8098	131.114	202	0.7789	23.1874	95	0.7361	9.36734	265	0.8014	26.5398	-2.62884	0.896868
Bra009829	624	1352	0.9936	318.435	1688	0.9984	376.967	954	0.9968	201.159	2256	0.9936	591.384	3019	0.9968	679.808	1613	0.992	368.906	0.871309	0.73393
Bra040624	3285	1352	0.944	60.488	1037	0.9251	43.9905	1159	0.9419	46.4219	1292	0.9321	64.3342	2019	0.9099	86.3592	1782	0.933	77.4174	0.596138	0.60474
Bra004275	1161	1351	0.932	171.022	2311	0.8941	277.385	3139	0.8992	355.741	1321	0.8975	186.117	2961	0.9001	358.355	2681	0.9078	329.557	0.12022	0.220105
Bra030759	1284	1350	0.986	154.524	1143	0.9844	124.05	1532	0.9821	156.989	865	0.9852	110.196	540	0.9813	59.093	598	0.986	66.4664	-0.88559	0.72844
Bra016184	1842	1350	0.9875	107.714	2406	0.9962	182.021	2871	0.9919	205.078	716	0.9875	63.5826	2065	0.9946	157.521	1954	0.9924	151.391	-0.409663	0.507473
Bra002652	6342	1350	0.8803	31.285	1083	0.8035	23.7968	1194	0.853	24.7715	1577	0.7687	40.6743	1457	0.8185	32.2805	1610	0.8213	36.2298	0.451347	0.487296
Bra013210	2166	1349	0.9811	91.5338	1112	0.9898	71.5422	844	0.988	51.2695	1294	0.9898	97.7217	1161	0.9788	75.315	1022	0.988	67.3378	0.165345	0.272321
Bra023242	1494	1348	0.9926	132.607	1145	0.9987	106.8	1022	0.9913	90.0068	1205	0.9967	131.932	1257	0.994	118.22	1079	0.9926	103.071	0.100681	0.195586
Bra030286	2241	1348	0.9987	88.4049	1400	0.9978	87.0567	1684	0.9987	98.8724	815	0.9973	59.4882	936	0.996	58.687	887	0.996	56.4869	-0.651367	0.633797
Bra003984	555	1348	0.9928	356.965	1064	0.9928	267.156	894	0.9874	211.943	1557	0.9982	458.892	1288	0.9946	326.085	1528	0.9964	392.913	0.494521	0.566322
Bra006624	708	1346	0.9802	279.409	89	0.928	17.5175	262	0.9364	48.6904	411	0.9732	94.9562	216	0.9407	42.8675	390	0.9675	78.6136	-0.675223	0.653159
Bra004795	1488	1346	0.9852	132.944	1282	0.996	120.061	1130	0.998	99.9195	1614	0.9845	177.425	1522	0.9953	143.721	1426	0.9879	136.767	0.375715	0.482579
Bra028034	2178	1344	0.9665	90.6921	1223	0.972	78.25	1248	0.9697	75.3931	1482	0.9725	111.303	1868	0.9757	120.511	1707	0.9692	111.852	0.492141	0.555924
Bra008152	1401	1343	0.9936	140.885	2284	0.9929	227.182	2839	0.9957	266.626	1477	0.9907	172.448	2606	0.9907	261.363	3291	0.9921	335.24	0.277019	0.399639
Bra017826	819	1343	0.9878	241.002	1240	0.9976	210.986	1355	0.9976	217.686	1154	0.9963	230.482	1354	0.9963	232.296	1169	0.9878	203.703	-0.00689454	0.0756778
Bra023830	4578	1343	0.9727	43.115	1761	0.9786	53.6043	1757	0.9718	50.4976	1320	0.976	47.1643	1343	0.976	41.22	1229	0.9712	38.3127	-0.216562	0.320571
Bra038964	1431	1343	0.9867	137.932	819	0.9741	79.7554	619	0.9832	56.9149	801	0.9846	91.5604	1044	0.9881	102.511	1035	0.9944	103.221	0.114536	0.20545
Bra039190	2505	1342	0.9956	78.7359	828	0.9924	46.0615	977	0.9924	51.3171	607	0.986	39.6366	997	0.9948	55.9236	896	0.9948	51.0466	-0.264563	0.363612
Bra028342	2802	1341	0.9807	70.3378	1101	0.9964	54.7564	1623	0.9936	76.2123	667	0.9554	38.9379	585	0.9693	29.3356	680	0.9707	34.6343	-0.968041	0.730609
Bra037560	1062	1341	0.8889	185.581	1049	0.8908	137.647	1275	0.8964	157.965	1460	0.8983	224.876	1880	0.8983	248.737	2110	0.8983	283.546	0.653984	0.64887
Bra016656	1833	1341	0.9913	107.521	1592	0.9924	121.031	2116	0.9924	151.89	1272	0.9907	113.511	1757	0.9924	134.684	1983	0.9935	154.393	0.0816293	0.172982
Bra030951	1026	1340	0.9357	191.949	1299	0.9298	176.432	1092	0.9279	140.039	894	0.9288	142.53	890	0.9308	121.885	833	0.922	115.868	-0.41895	0.51474
Bra027688	336	1339	0.997	585.692	1167	0.9881	484.002	1251	0.994	489.884	925	0.9911	450.316	1060	0.994	443.276	1063	0.994	451.503	-0.213448	0.326437
Bra000130	2457	1338	0.9988	80.0348	793	0.9967	44.9763	726	0.998	38.8782	878	0.9923	58.4527	617	0.9788	35.2848	637	0.9874	36.9999	-0.326051	0.420747
Bra021556	1104	1336	0.9955	177.855	2003	0.9937	252.83	2441	0.9955	290.92	1099	0.9928	162.833	2328	0.9946	296.293	2128	0.9928	275.086	0.0249902	0.0926126
Bra007555	2217	1334	0.954	88.4338	1715	0.9617	107.799	3009	0.9639	178.579	1967	0.9612	145.129	4179	0.9901	264.859	5982	0.968	385.076	1.0849	0.785792
Bra028533	564	1334	0.9043	347.62	1049	0.9007	259.186	1619	0.9025	377.696	797	0.9025	231.15	688	0.9043	171.402	619	0.9025	156.631	-0.816073	0.717048
Bra013674	696	1333	0.8448	281.481	1066	0.8305	213.434	904	0.8247	170.897	879	0.829	206.583	772	0.829	155.853	748	0.8218	153.376	-0.368268	0.478311
Bra015665	1530	1333	0.9464	128.046	1012	0.9399	92.1733	690	0.9405	59.3379	2170	0.949	231.997	1618	0.9438	148.592	2058	0.9484	191.964	1.03427	0.770439
Bra016453	2391	1332	0.9875	81.8753	1209	0.995	70.4632	1178	0.9971	64.8247	841	0.9937	57.5349	630	0.9745	37.0227	607	0.9854	36.2306	-0.731547	0.658205
Bra029007	1056	1331	0.9943	185.243	2108	0.9981	278.178	2263	0.9905	281.965	1795	0.9924	278.045	2590	0.9943	344.622	3437	0.9981	464.496	0.544509	0.597087
Bra007610	1638	1330	0.4145	119.334	1478	0.3877	125.741	1380	0.3797	110.851	965	0.3871	96.367	477	0.4096	40.9178	1014	0.3864	88.3467	-0.657611	0.645289
Bra026631	2751	1330	0.9753	71.0541	1256	0.9749	63.6231	1489	0.9775	71.2162	522	0.9567	31.0381	356	0.9444	18.1831	412	0.9618	21.3734	-1.54427	0.825278
Bra024998	1743	1330	0.9971	112.146	1559	0.9943	124.642	1116	0.9948	84.2445	721	0.9983	67.6633	717	0.9966	57.8002	566	0.988	46.3431	-0.901933	0.7255
Bra002220	450	1329	0.9978	434.051	1443	0.9956	446.858	2818	0.9978	823.955	798	0.9978	290.072	893	0.9822	278.835	886	0.9978	280.988	-1.0043	0.769037
Bra022170	3192	1329	0.8813	61.1914	1305	0.8784	56.9723	1194	0.8637	49.2171	995	0.8716	50.9888	1320	0.8813	58.1057	1043	0.8753	46.6324	-0.104116	0.189747
Bra005775	1308	1328	0.9946	149.217	947	0.987	100.892	572	0.987	57.5391	661	0.9885	82.6625	510	0.987	54.7861	423	0.9893	46.1529	-0.744705	0.672585
Bra039342	1443	1327	0.9536	135.155	1876	0.9543	181.168	3008	0.9536	274.275	1545	0.9522	175.137	3184	0.955	310.038	4042	0.955	399.757	0.583387	0.617153
Bra025102	2994	1327	0.9739	65.1399	1115	0.9749	51.8966	1046	0.9739	45.9679	862	0.9736	47.0945	962	0.9723	45.1472	1008	0.9479	48.048	-0.216502	0.323623
Bra018851	1902	1327	0.9995	102.539	1140	0.9926	83.5238	1607	0.9995	111.168	1072	0.9989	92.1933	1764	0.9984	130.315	1574	0.9953	118.103	0.196544	0.311755
Bra029258	1032	1325	0.969	188.697	2093	0.97	282.622	1988	0.9738	253.461	1065	0.9603	168.805	859	0.9661	116.956	714	0.9709	98.7381	-0.914564	0.738849
Bra035992	1581	1323	0.9285	122.986	849	0.9279	74.8327	1583	0.9311	131.742	505	0.9304	52.2486	383	0.9222	34.0388	608	0.926	54.883	-1.22311	0.799728
Bra040801	1512	1322	0.9927	128.501	1321	0.9927	121.749	1148	0.9947	99.8999	1048	0.9974	113.377	1374	0.9927	127.686	1422	0.9934	134.219	0.0999979	0.195803
Bra020013	3633	1320	0.9372	53.3994	1340	0.9386	51.3991	1634	0.9361	59.1782	506	0.8637	22.7824	984	0.9328	38.0572	685	0.902	26.9086	-0.902048	0.70152
Bra016262	2691	1318	0.9955	71.983	2023	0.9967	104.761	1635	0.9978	79.9427	1486	0.9944	90.3275	2532	0.9996	132.208	2115	0.9948	112.166	0.38287	0.478522
Bra035354	861	1317	0.9919	224.807	1199	0.993	194.058	1179	0.993	180.171	1239	0.9954	235.387	1077	0.9884	175.76	1038	0.9942	172.052	-0.038655	0.11655
Bra040633	1056	1317	0.9991	183.295	339	0.9981	44.7354	431	0.9848	53.7017	423	0.9915	65.5226	393	0.9943	52.2921	540	0.9905	72.9787	-0.562311	0.592502
Bra016476	1662	1314	0.9988	116.196	1210	0.9988	101.454	1207	0.9976	95.5545	1311	0.997	129.029	1046	0.9982	88.4318	1006	0.997	86.384	-0.0437743	0.115762
Bra027740	231	1313	0.9913	835.374	377	0.9827	227.429	268	0.974	152.65	1502	0.987	1063.59	842	0.9827	512.162	1057	0.9827	653.024	0.874756	0.73475
Bra002255	2346	1312	0.9804	82.1928	1062	0.9847	63.083	1113	0.9851	62.4226	1320	0.9855	92.0367	1235	0.9898	73.9685	1347	0.9859	81.9419	0.255541	0.370826
Bra036714	1974	1310	0.998	97.5332	1292	0.998	91.2076	1230	0.998	81.9847	983	0.9797	81.4557	832	0.9833	59.2221	752	0.9904	54.3672	-0.473024	0.537461
Bra003397	1779	1309	0.9297	108.141	1374	0.9528	107.628	1270	0.9477	93.9296	1137	0.9505	104.544	783	0.9168	61.8434	860	0.9421	68.9904	-0.395889	0.493823
Bra011916	936	1309	0.9979	205.538	1241	0.9968	184.762	1104	0.9989	155.192	719	0.9968	125.652	789	0.9968	118.443	805	0.9947	122.74	-0.572427	0.608738
Bra002018	960	1306	0.9844	199.94	1103	0.9792	160.111	913	0.9854	125.134	492	0.9594	83.8318	1113	0.9823	162.904	687	0.9573	102.13	-0.475863	0.554142
Bra037113	2169	1306	0.9894	88.4936	384	0.9733	24.671	310	0.9843	18.8052	199	0.7492	15.0075	300	0.9484	19.4343	719	0.9885	47.3081	-0.690918	0.620278
Bra013215	999	1306	0.8288	192.135	1191	0.8298	166.135	1196	0.8278	157.522	1621	0.8298	265.419	1490	0.8308	209.57	1805	0.8288	257.856	0.50672	0.578227
Bra023676	1167	1305	0.9837	164.349	224	0.9863	26.7481	150	0.9374	16.912	1315	0.994	184.319	954	0.9871	114.864	1231	0.994	150.541	1.11239	0.784105
Bra012506	1608	1304	0.9932	119.184	1150	0.9907	99.6616	910	0.9963	74.4612	1347	0.9981	137.024	1250	0.9956	109.227	1309	0.9944	116.177	0.305283	0.422154
Bra039914	792	1303	0.9937	241.795	1130	0.9912	198.824	1161	0.9823	192.878	792	0.9798	163.574	529	0.9886	93.8508	502	0.9899	90.4575	-0.864737	0.726023
Bra005061	1386	1303	0.9957	138.169	978	0.9978	98.3312	991	0.9978	94.0774	477	0.9942	56.295	318	0.9892	32.2383	245	0.987	25.2272	-1.53899	0.838411
Bra020094	2451	1303	0.9776	78.1321	1248	0.9731	70.9557	1353	0.9776	72.6322	1641	0.9767	109.517	1908	0.9816	109.381	732	0.9747	42.622	0.238182	0.353283
Bra026917	1023	1302	0.9971	187.052	1152	0.9951	156.925	784	0.998	100.836	725	0.9971	115.925	820	0.9863	112.628	313	0.9834	43.6651	-0.708438	0.668703
Bra022188	2553	1301	0.9726	74.8953	1561	0.9792	85.2056	803	0.9698	41.3847	1932	0.9679	123.786	1400	0.9718	77.0522	1055	0.964	58.975	0.366798	0.466294
Bra029363	1512	1300	0.996	126.363	1130	0.994	104.146	1370	0.998	119.218	865	0.9921	93.5792	734	0.9735	68.2106	575	0.9921	54.2728	-0.694782	0.657173
Bra035951	1377	1297	0.9615	138.431	2075	0.963	209.991	1959	0.9615	187.187	1414	0.9557	167.97	794	0.9651	81.0204	821	0.9542	85.0894	-0.680989	0.660066
Bra034777	1155	1296	0.9957	164.912	2604	0.9983	314.177	3453	0.9991	393.359	1983	0.9983	280.838	2672	0.9991	325.059	3134	0.9983	387.243	0.186927	0.300749
Bra022504	3192	1295	0.9987	59.6259	1158	0.9981	50.5547	1128	0.9953	46.4966	963	0.9937	49.349	1004	0.9815	44.1955	1046	0.9959	46.7665	-0.159167	0.255196
Bra007695	4614	1293	0.9738	41.186	2049	0.9853	61.8843	1904	0.9844	54.2955	931	0.9816	33.0056	2178	0.9831	66.3266	1601	0.9833	49.5199	-0.0802421	0.166661
Bra033672	3435	1292	0.9994	55.2795	1570	0.9988	63.6926	1800	0.9997	68.9478	991	0.9793	47.1913	617	0.9802	25.2386	639	0.9753	26.5485	-0.924931	0.717133
Bra015299	459	1291	0.9869	413.373	968	0.9913	293.886	1010	0.9782	289.523	1578	0.9935	562.353	1430	0.9869	437.755	1819	0.9978	565.57	0.651438	0.651879
Bra019418	1065	1291	0.5418	178.158	1210	0.5315	158.326	1240	0.5192	153.196	582	0.5211	89.3899	1475	0.5362	194.603	986	0.5192	132.128	-0.234835	0.349522
Bra016353	1437	1289	0.9972	131.833	1613	0.9979	156.42	1994	0.9979	182.576	1440	0.9889	163.916	2728	0.9986	266.744	3029	0.9986	300.821	0.635617	0.643925
Bra005933	2976	1286	0.9835	63.5091	1308	0.9852	61.2478	853	0.9832	37.713	1080	0.9802	59.3616	900	0.9731	42.493	793	0.9819	38.0283	-0.215954	0.323427
Bra004177	942	1285	0.9936	200.484	907	0.9947	134.175	719	0.9947	100.428	782	0.9947	135.791	846	0.9947	126.191	758	0.9947	114.838	-0.207431	0.322988
Bra028545	1584	1284	0.9798	119.135	890	0.9754	78.298	640	0.9729	53.1618	1070	0.9672	110.495	636	0.9653	56.4169	702	0.9665	63.2482	-0.122715	0.215049
Bra014057	1380	1283	0.9971	136.639	1187	0.9978	119.864	987	0.9986	94.1051	834	0.9964	98.8558	1486	0.9978	151.303	1029	0.9935	106.415	0.0243408	0.0921472
Bra003814	1176	1283	0.8937	160.342	657	0.8793	77.8527	567	0.8878	63.4382	936	0.8903	130.192	906	0.8878	108.25	1058	0.8954	128.394	0.28234	0.394832
Bra037380	489	1283	0.9918	385.608	1427	0.9918	406.66	1537	0.9898	413.561	1134	0.9898	379.332	1691	0.9918	485.895	2313	0.9959	675.045	0.35316	0.464105
Bra039676	1767	1282	0.9576	106.63	1741	0.9655	137.302	1685	0.9264	125.47	599	0.8936	55.4505	558	0.9372	44.3716	385	0.8461	31.095	-1.49654	0.835861
Bra032315	684	1282	0.9912	275.461	2287	0.9942	465.936	1568	0.9883	301.623	1519	0.9868	363.259	1743	0.9854	358.054	1592	0.9956	332.164	0.0143935	0.0760744
Bra035746	1473	1282	0.9314	127.913	1146	0.9314	108.417	972	0.926	86.8237	873	0.926	96.9452	959	0.9308	91.4794	825	0.9274	79.9314	-0.268071	0.384191
Bra028132	1071	1280	0.9935	175.65	1152	0.986	149.892	574	0.9897	70.5176	697	0.9963	106.453	746	0.9897	97.8717	268	0.9468	35.7118	-0.722465	0.670432
Bra021517	1239	1279	0.9887	151.715	1119	0.9976	125.856	903	0.9919	95.894	1150	0.9968	151.824	1058	0.9903	119.984	1218	0.9944	140.295	0.142033	0.240906
Bra000315	837	1278	0.9916	224.406	1463	0.9964	243.576	978	0.994	153.74	4082	0.9928	797.742	1754	0.9964	294.45	2524	0.9904	430.358	1.29215	0.82394
Bra033317	1611	1278	0.9932	116.591	1805	0.9988	156.134	1818	0.9994	148.482	712	0.9789	72.2935	1168	0.9957	101.872	1187	0.9981	105.153	-0.592616	0.614836
Bra030262	6471	1278	0.9331	29.026	1883	0.9424	40.5504	1883	0.9541	38.2872	1556	0.9255	39.3326	586	0.7952	12.7243	744	0.8671	16.4085	-0.655761	0.594411
Bra039296	6414	1278	0.9512	29.284	1325	0.9534	28.7874	1353	0.9649	27.7552	999	0.8687	25.4772	1219	0.9467	26.7044	1108	0.95	24.6534	-0.159661	0.237553
Bra004210	3204	1276	0.9991	58.5311	1396	0.9975	60.7168	1614	0.9981	66.2805	930	0.9775	47.4794	1167	0.9953	51.1783	1317	0.9991	58.6624	-0.237937	0.346175
Bra005860	1119	1275	0.9964	167.459	795	0.9929	99.004	492	0.9929	57.8509	108	0.9437	15.7873	65	0.9097	8.16189	68	0.8695	8.67251	-3.31349	0.911259
Bra000409	6489	1274	0.9325	28.8549	1399	0.9303	30.0439	1238	0.928	25.1025	796	0.7978	20.0655	824	0.8951	17.8426	684	0.7802	15.0433	-0.665743	0.578782
Bra031900	594	1274	0.9983	315.218	518	0.9865	121.523	253	0.9596	56.0414	1090	0.9882	300.162	956	0.9882	226.141	971	0.9865	233.292	0.624277	0.635986
Bra016665	1026	1273	0.9259	182.351	1486	0.9259	201.831	1534	0.9172	196.722	1241	0.9259	197.852	1696	0.924	232.266	1612	0.9201	224.225	0.171746	0.279398
Bra009542	693	1273	0.9971	269.975	1535	0.9957	308.668	1190	0.9957	225.938	2224	0.9957	524.948	1856	0.9957	376.316	1430	0.9957	294.489	0.571611	0.613435
Bra006722	1032	1272	0.9351	181.149	1111	0.9351	150.02	1034	0.9331	131.83	1291	0.9331	204.626	1535	0.936	208.995	1203	0.9748	166.361	0.324999	0.434926
Bra014946	834	1272	0.9796	224.155	1375	0.9676	229.748	988	0.9832	155.871	986	0.9892	193.386	1105	0.9796	186.167	927	0.9736	158.628	-0.180183	0.289484
Bra027204	804	1271	0.9565	232.337	1920	0.9216	332.783	1689	0.9241	276.407	1327	0.9192	269.979	2715	0.9565	474.484	2052	0.9229	364.24	0.397792	0.504966
Bra028784	1782	1271	0.9983	104.825	711	0.9949	55.6004	877	0.9972	64.754	849	0.9983	77.9318	1063	0.9933	83.8172	840	0.9944	67.2725	0.0244069	0.0915654
Bra013229	1677	1270	0.9982	111.301	1553	0.9964	129.049	1472	0.9988	115.491	1208	0.9988	117.828	470	0.9964	39.3797	485	0.9982	41.2738	-0.842228	0.712917
Bra032659	5259	1269	0.9888	35.4639	1415	0.9916	37.4946	1252	0.9943	31.3239	1120	0.9871	34.8361	1084	0.9757	28.9623	1029	0.9601	27.9241	-0.185149	0.270677
Bra005227	1455	1269	0.8838	128.182	1345	0.8859	128.818	1157	0.8838	104.627	1451	0.8825	163.125	2006	0.8866	193.72	1422	0.8873	139.477	0.456775	0.542157
Bra030653	999	1268	0.8178	186.544	1427	0.8178	199.056	1295	0.8158	170.561	649	0.8138	106.266	1236	0.8178	173.844	563	0.8158	80.4283	-0.625348	0.638017
Bra025493	3387	1267	0.7986	54.9781	963	0.7635	39.6211	1392	0.8178	54.0753	959	0.7756	46.3147	1115	0.7889	46.2559	1123	0.8084	47.3185	-0.0878744	0.176028
Bra010189	2199	1267	0.95	84.6797	2254	0.9445	142.838	2540	0.9714	151.979	423	0.9682	31.4652	391	0.9031	24.9838	313	0.9291	20.3135	-2.30561	0.887385
Bra004997	1017	1266	0.9872	182.954	948	0.9813	129.898	764	0.9882	98.8433	986	0.9971	158.588	998	0.9951	137.885	937	0.9931	131.488	0.0559026	0.138599
Bra015852	4458	1265	0.9206	41.7041	952	0.8928	29.7586	1223	0.9134	36.0962	898	0.8551	32.9497	513	0.8668	16.1691	464	0.8448	14.854	-0.749597	0.627408
Bra002338	606	1265	0.995	306.793	1263	0.9901	290.433	1100	0.9917	238.833	851	0.9868	229.706	1013	0.9934	234.879	781	0.9901	183.927	-0.366475	0.479241
Bra020542	2838	1263	0.5388	65.4062	1098	0.5356	53.9145	946	0.5395	43.8585	1123	0.5395	64.7265	1150	0.5472	56.9368	1323	0.5345	66.5294	0.205753	0.311728
Bra011009	1794	1263	0.9894	103.469	1317	0.9894	102.301	1235	0.9972	90.5773	1265	0.9961	115.341	1394	0.9894	109.181	1222	0.9894	97.2109	0.118577	0.216895
Bra006790	2496	1261	0.9752	74.2504	805	0.97	44.9435	955	0.9872	50.3424	542	0.9499	35.5197	334	0.9551	18.8022	418	0.9235	23.9	-1.11595	0.75718
Bra007430	1281	1261	0.975	144.675	2047	0.975	222.682	1880	0.9758	193.101	608	0.9617	77.6371	781	0.9727	85.6662	320	0.9625	35.6506	-1.49417	0.840103
Bra011053	4521	1260	0.9889	40.9604	1279	0.9785	39.4232	1095	0.9779	31.868	895	0.9712	32.382	864	0.9478	26.8526	748	0.9361	23.612	-0.438221	0.482981
Bra011679	1908	1259	0.9937	96.9785	1421	0.9921	103.784	1335	0.9927	92.0614	1058	0.99	90.7031	1552	0.9937	114.293	1439	0.9927	107.634	0.0944225	0.183078
Bra018112	1074	1257	0.9972	172.012	781	0.9916	101.336	1291	0.9879	158.16	742	0.9888	113.009	1564	0.9907	204.616	1281	0.9972	170.22	0.177038	0.288553
Bra030799	1674	1257	0.9982	110.359	817	0.9803	68.0115	672	0.9982	52.8188	1116	0.9982	109.05	633	0.997	53.132	612	0.9964	52.175	-0.109063	0.203075
Bra022927	1383	1256	0.9234	133.474	756	0.919	76.1755	576	0.9234	54.7993	808	0.9212	95.5662	759	0.9234	77.1129	656	0.8988	67.6936	-0.137714	0.237458
Bra033332	885	1255	0.9966	208.415	1215	0.9989	191.315	1252	0.9977	186.138	966	0.9977	178.545	1344	0.9966	213.385	1435	0.9966	231.406	0.0894351	0.185167
Bra035471	1074	1254	0.986	171.602	837	0.9851	108.602	1016	0.9851	124.47	519	0.9823	79.0457	577	0.9814	75.4882	645	0.9814	85.7081	-0.75227	0.68101
Bra038952	1218	1254	0.9959	151.314	1028	0.9951	117.615	1289	0.9951	139.245	810	0.9967	108.781	788	0.9951	90.9047	977	0.9959	114.476	-0.377677	0.481299
Bra000236	5529	1253	0.966	33.3068	1522	0.9727	38.3605	952	0.9604	22.6551	989	0.9405	29.2594	1159	0.9631	29.454	827	0.9416	21.3464	-0.236521	0.320905
Bra036257	2961	1253	0.9912	62.1929	1118	0.9929	52.6162	1089	0.9993	48.391	1080	0.9801	59.6623	1071	0.9868	50.8228	1004	0.9932	48.3907	-0.038742	0.112657
Bra003916	1989	1253	0.9663	92.5858	1859	0.9628	130.245	1717	0.9799	113.582	668	0.9668	54.936	761	0.9387	53.7598	650	0.9643	46.6385	-1.11486	0.778594
Bra027022	1704	1253	0.9971	108.071	1125	0.9912	92.0023	882	0.99	68.1042	1520	0.9935	145.911	1207	0.99	99.528	1254	0.9971	105.025	0.38608	0.488306
Bra039995	1461	1253	0.9843	126.046	1928	0.9897	183.896	1547	0.9952	139.32	266	0.9713	29.7815	336	0.9808	32.3144	161	0.9384	15.7269	-2.52929	0.896889
Bra012249	2406	1252	0.9954	76.4781	1066	0.9967	61.7415	957	0.9988	52.3349	712	0.9975	48.406	513	0.9938	29.9591	519	0.995	30.7849	-0.80389	0.680835
Bra003063	1677	1250	0.9917	109.548	1181	0.9815	98.137	771	0.975	60.4918	844	0.9857	82.3236	892	0.9773	74.7376	749	0.9773	63.7404	-0.280434	0.390595
Bra000684	1503	1250	0.994	122.23	614	0.992	56.9279	679	0.9967	59.4409	731	0.9927	79.5561	1024	0.996	95.7301	740	0.9854	70.265	0.0414343	0.114852
Bra011511	1671	1248	0.9982	109.766	1133	0.9976	94.4864	822	0.9994	64.7247	538	0.9964	52.6648	291	0.9808	24.4694	176	0.9797	15.0315	-1.54518	0.833889
Bra028701	2967	1248	0.9976	61.8195	1267	0.9953	59.5079	1043	0.998	46.2532	1263	0.9916	69.6307	1113	0.9882	52.7091	1102	0.9963	53.0066	0.0653528	0.144972
Bra012675	1284	1248	0.9992	142.849	1182	0.9992	128.283	868	0.9992	88.9466	739	0.9992	94.1444	513	0.9984	56.1384	331	0.9984	36.7899	-0.944713	0.74107
Bra013865	771	1247	0.9987	237.706	1403	0.9987	253.582	1322	0.9987	225.607	883	0.9987	187.336	1153	0.9987	210.127	1171	0.9987	216.755	-0.223011	0.341309
Bra024604	546	1247	0.9908	335.662	1109	0.9908	283.045	1070	0.9872	257.849	880	0.9853	263.636	549	0.989	141.282	508	0.9853	132.781	-0.705045	0.675134
Bra016839	3657	1247	0.8474	50.1152	1326	0.8439	50.5283	1272	0.7842	45.7654	406	0.7758	18.16	628	0.8214	24.1292	638	0.8119	24.8979	-1.12375	0.749717
Bra034692	3993	1246	0.9725	45.8614	1273	0.985	44.4268	1280	0.9877	42.178	1122	0.9832	45.963	1235	0.9777	43.4586	1105	0.9837	39.4938	-0.0391987	0.111219
Bra021529	2328	1246	0.997	78.6617	1325	0.9953	79.3138	1038	0.9944	58.6664	1001	0.9936	70.3341	1415	0.9936	85.4046	1164	0.9944	71.3569	0.0679879	0.147542
Bra015276	1608	1246	0.9913	113.883	1200	0.9851	103.995	1109	0.9857	90.7445	1306	0.9932	132.853	1355	0.9857	118.402	1163	0.9944	103.219	0.19984	0.312194
Bra011099	396	1244	0.9949	461.693	1103	0.9949	388.147	900	0.9924	299.035	1080	0.9975	446.112	825	0.9924	292.729	793	0.9924	285.788	-0.16512	0.280313
Bra003395	1335	1244	0.9873	136.952	1087	0.9903	113.466	1046	0.994	103.092	1158	0.994	141.887	1149	0.9925	120.933	1048	0.9955	112.033	0.0845782	0.172823
Bra019179	606	1243	0.9257	301.458	1676	0.9257	385.405	2162	0.929	469.416	585	0.9224	157.906	1035	0.9274	239.98	1014	0.929	238.798	-0.860839	0.730011
Bra007678	393	1242	0.9847	464.47	1686	0.9873	597.834	1148	0.9898	384.348	819	0.9873	340.884	1735	0.9873	620.318	1385	0.9924	502.948	0.0173463	0.0926655
Bra011706	912	1242	0.9803	200.15	1221	0.989	186.568	1024	0.9868	147.734	621	0.989	111.381	1323	0.9846	203.832	889	0.9836	139.115	-0.234324	0.349993
Bra000005	1434	1242	0.9735	127.292	1049	0.9735	101.939	954	0.97	87.5335	962	0.9686	109.734	810	0.9603	79.3676	695	0.9714	69.1675	-0.294537	0.40249
Bra004064	1890	1241	0.9968	96.5024	1018	0.9942	75.0588	1292	0.9947	89.9447	586	0.964	50.7167	805	0.9799	59.8469	568	0.9762	42.8897	-0.769044	0.677572
Bra019821	1026	1241	0.9951	177.768	1105	0.9932	150.083	1308	0.9912	167.739	607	0.9912	96.7735	414	0.9942	56.6971	299	0.9815	41.5901	-1.34522	0.823121
Bra010782	2532	1236	0.5727	71.7436	1306	0.5746	71.8779	1189	0.5758	61.7864	1200	0.5754	77.5233	1450	0.5766	80.4659	1463	0.5766	82.4607	0.227245	0.341848
Bra003592	489	1236	0.998	371.482	2196	0.9939	625.805	1054	0.9857	283.6	656	0.9816	219.437	3668	0.9959	1053.97	1067	0.9836	311.402	0.307165	0.429505
Bra011734	1473	1235	0.9912	123.223	1060	0.9837	100.281	927	0.9844	82.8041	700	0.9823	77.7339	1195	0.9851	113.992	941	0.9864	91.1702	-0.114715	0.205682
Bra003633	1872	1235	0.9845	96.9593	1370	0.9866	101.984	1494	0.9957	105.007	842	0.9872	73.5735	1054	0.984	79.112	1042	0.9834	79.438	-0.388943	0.485884
Bra016426	2202	1234	0.9964	82.3618	618	0.9741	39.1099	666	0.995	39.7953	770	0.9896	57.199	1499	0.9982	95.6515	1370	0.9982	88.7911	0.583417	0.598102
Bra002374	2658	1232	0.994	68.1215	742	0.9921	38.9014	900	0.9823	44.5515	471	0.9473	28.9855	783	0.9895	41.3918	729	0.968	39.1416	-0.468845	0.517194
Bra010114	1353	1232	0.9653	133.826	1660	0.9653	170.972	1562	0.9653	151.9	1370	0.9616	165.63	1723	0.9653	178.935	1766	0.9653	186.277	0.217038	0.340003
Bra020731	1497	1231	0.9987	120.855	692	0.9987	64.417	713	0.998	62.6675	855	0.9993	93.4242	552	0.998	51.8113	304	0.9987	28.9813	-0.509104	0.561562
Bra036092	4671	1231	0.9747	38.7326	1320	0.9846	39.3804	1255	0.9912	35.3516	993	0.9672	34.774	976	0.9598	29.3594	901	0.9518	27.5284	-0.307849	0.388496
Bra034356	1926	1231	0.3666	93.9355	1039	0.3645	75.1753	892	0.3712	60.9373	1574	0.3754	133.679	1493	0.3795	108.921	1791	0.3754	132.711	0.706149	0.665969
Bra014291	1977	1230	0.9838	91.438	916	0.9808	64.5661	822	0.9641	54.7066	951	0.956	78.6844	967	0.9494	68.727	922	0.9241	66.5565	0.0221308	0.0912428
Bra038937	1653	1229	0.9958	109.272	951	0.9982	80.1722	1115	0.994	88.7517	1030	0.9927	101.925	1470	0.9982	124.955	1386	0.9927	119.662	0.316929	0.429902
Bra021649	402	1229	0.995	449.318	1861	0.9975	645.114	2263	0.9925	740.685	1171	0.9925	476.481	2100	0.9975	734.008	3098	0.9975	1099.82	0.332214	0.447223
Bra006767	1857	1228	0.9973	97.1884	1458	0.9962	109.411	1358	0.9995	96.2194	1017	0.9973	89.5827	1099	0.9973	83.156	1289	0.9989	99.062	-0.155907	0.264854
Bra035236	1467	1228	0.9966	123.026	1921	0.9945	182.479	5430	0.9986	487.018	1661	0.9986	185.206	2522	0.9952	241.559	2710	0.9952	263.636	-0.199018	0.315838
Bra006768	6282	1226	0.712	28.6827	1093	0.7854	24.2459	1082	0.7943	22.6623	1378	0.6533	35.8811	1386	0.8061	31.0008	1421	0.7227	32.2821	0.391604	0.442537
Bra014955	915	1226	0.9967	196.923	1055	0.9956	160.675	863	0.9803	124.098	1074	0.9956	191.999	1043	0.9923	160.166	689	0.988	107.464	-0.0676527	0.150425
Bra002716	1965	1226	0.9929	91.6972	1223	0.998	86.7321	1001	0.9964	67.0265	914	0.9969	76.0849	952	0.9939	68.0741	903	0.9985	65.583	-0.226847	0.342176
Bra008385	1767	1225	0.9655	101.889	1412	0.9626	111.356	1392	0.9728	103.652	1016	0.9513	94.0529	1176	0.9587	93.5144	1136	0.9508	91.7504	-0.182108	0.285988
Bra011366	3276	1223	0.9789	54.8669	1159	0.9701	49.301	1013	0.9792	40.6856	1029	0.9792	51.3791	888	0.9774	38.087	796	0.942	34.6765	-0.222596	0.320894
Bra015314	999	1222	0.8498	179.777	1020	0.8719	142.282	1017	0.8579	133.946	859	0.8799	140.651	1024	0.8478	144.026	922	0.8559	131.714	-0.131111	0.230175
Bra021815	1797	1222	0.995	99.9427	1533	0.9961	118.88	1610	0.9955	117.883	774	0.9944	70.4544	954	0.9961	74.5947	931	0.9911	73.938	-0.620646	0.625853
Bra036910	960	1221	0.974	186.927	900	0.974	130.643	985	0.975	135.002	1181	0.975	201.23	1103	0.976	161.44	1080	0.9719	160.553	0.209279	0.323993
Bra007444	1209	1221	0.9934	148.429	870	0.995	100.279	1365	0.9926	148.553	537	0.9934	72.6546	373	0.9793	43.3501	557	0.9843	65.7499	-1.12809	0.785126
Bra007663	1542	1220	0.9981	116.28	1219	0.9935	110.163	1183	0.9955	100.943	989	0.9935	104.912	1444	0.9942	131.58	1472	0.9916	136.235	0.187133	0.297131
Bra009303	3234	1214	0.9774	55.1705	1536	0.9972	66.1861	1485	0.9852	60.4173	803	0.9762	40.6154	950	0.9762	41.2754	825	0.9774	36.4066	-0.619727	0.606385
Bra005378	2715	1214	0.9731	65.7169	1279	0.9853	65.6473	1377	0.9871	66.7327	143	0.7451	8.61551	100	0.6781	5.17533	81	0.5919	4.25776	-3.45625	0.903416
Bra027868	1440	1214	0.9951	123.904	1364	0.9993	131.998	765	0.9993	69.8995	532	0.9938	60.4316	711	0.9986	69.3769	334	0.9868	33.1017	-0.999916	0.75297
Bra011535	2661	1213	0.9575	66.9953	1186	0.9718	62.1092	1005	0.9628	49.6931	1249	0.9602	76.7772	1052	0.9553	55.5493	1069	0.9572	57.3323	0.0850795	0.178683
Bra004749	2640	1213	0.9561	67.5282	1200	0.9367	63.3422	2833	0.9527	141.194	619	0.9269	38.3532	1027	0.9322	54.6606	2322	0.9515	125.523	-0.316072	0.426015
Bra011487	3354	1209	0.9431	52.9775	1225	0.9413	50.8966	1178	0.9377	46.2122	914	0.9237	44.5757	774	0.9353	32.4254	715	0.9264	30.4235	-0.482468	0.523303
Bra011844	1719	1208	0.9325	103.281	669	0.9343	54.2333	866	0.9284	66.2852	560	0.9418	53.2877	428	0.9337	34.9845	573	0.9343	47.5713	-0.72026	0.655825
Bra015013	1887	1207	0.9915	94.0077	1097	0.9952	81.0122	816	0.9952	56.8975	917	0.9958	79.49	692	0.9878	51.5278	711	0.9873	53.773	-0.327719	0.431367
Bra003047	2418	1207	0.9934	73.3633	1099	0.9942	63.337	779	0.9876	42.3893	1262	0.9955	85.3725	1240	0.9955	72.0565	1138	0.988	67.1664	0.326647	0.430505
Bra034163	1761	1207	0.7058	100.734	317	0.6712	25.0851	298	0.5997	22.2655	891	0.6968	82.7624	913	0.7093	72.8482	758	0.7019	61.4294	0.55154	0.578925
Bra000915	2949	1206	0.9366	60.1036	1403	0.9403	66.2977	1565	0.9383	69.8256	1076	0.9291	59.6833	2040	0.939	97.1993	1841	0.9413	89.0933	0.325994	0.432509
Bra014466	5310	1206	0.9725	33.3796	1175	0.9783	30.8361	1000	0.9734	24.7788	978	0.9444	30.1272	900	0.971	23.8153	965	0.9667	25.9358	-0.155913	0.238045
Bra025454	3390	1206	0.9345	52.2848	1081	0.933	44.4367	952	0.9198	36.9498	1081	0.9233	52.1604	1050	0.9525	43.5208	1021	0.936	42.9826	0.0529009	0.122992
Bra030215	1569	1206	0.9943	112.967	1173	0.9949	104.182	950	0.9943	79.6665	966	0.9987	100.709	1079	0.9924	96.6287	835	0.9987	75.9503	-0.119142	0.21635
Bra001372	4002	1206	0.987	44.2893	1291	0.989	44.9537	1384	0.9928	45.5024	1274	0.9848	52.0724	1467	0.984	51.5063	1306	0.9873	46.5728	0.156184	0.25398
Bra034166	4347	1204	0.8583	40.7066	1160	0.8654	37.1864	1107	0.8588	33.5068	958	0.8233	36.0488	917	0.8647	29.6406	944	0.8427	30.9919	-0.204437	0.289156
Bra024401	2136	1204	0.9813	82.8425	1425	0.9944	92.9671	1535	0.9911	94.5545	743	0.9551	56.8987	1144	0.9724	75.2545	1197	0.985	79.9759	-0.349961	0.451332
Bra003560	1851	1203	0.9995	95.5185	1268	0.9989	95.4616	1403	0.9989	99.7301	487	0.9919	43.0366	825	0.9989	62.6261	683	0.9989	52.66	-0.876714	0.718127
Bra001816	1716	1201	0.9551	102.862	334	0.9411	27.1235	286	0.9452	21.9292	879	0.9545	83.7889	623	0.9458	51.0127	769	0.9476	63.9551	0.387745	0.475423
Bra007819	702	1200	0.9986	251.23	1684	0.9929	334.288	1943	0.9886	364.175	991	0.9915	230.915	2076	0.9943	415.526	1824	0.9972	370.812	0.0991433	0.197802
Bra024912	3069	1199	0.9896	57.4183	753	0.985	34.1912	752	0.9866	32.2401	855	0.9772	45.5705	1285	0.9967	58.832	1151	0.9909	53.5235	0.350661	0.435942
Bra018933	2622	1199	0.9947	67.207	985	0.9977	52.3503	396	0.9886	19.8718	1069	0.9931	66.6899	359	0.9565	19.2384	196	0.8993	10.6682	-0.52949	0.549054
Bra008191	957	1199	0.9958	184.135	1686	0.9958	245.506	1503	0.9937	206.644	1208	0.999	206.476	3047	0.9958	447.371	2025	0.999	301.981	0.587081	0.62177
Bra022151	5340	1199	0.9831	32.9994	1166	0.9861	30.428	1332	0.9616	32.8199	1107	0.9324	33.9095	1298	0.9717	34.154	1223	0.9558	32.6852	0.0659424	0.138149
Bra036261	4665	1199	0.9814	37.7742	1377	0.9886	41.1337	1889	0.9955	53.2789	1470	0.9811	51.5443	2905	0.9923	87.4988	2848	0.9974	87.1274	0.774832	0.673071
Bra028679	2175	1198	0.994	80.9517	791	0.989	50.6796	615	0.9724	37.2041	587	0.988	44.1463	232	0.9094	14.9877	122	0.7931	8.0051	-1.33039	0.792012
Bra022486	978	1197	0.9959	179.88	1570	0.9949	223.706	1544	0.9949	207.722	1035	0.9939	173.108	1639	0.9969	235.477	1712	0.9959	249.822	0.107079	0.208221
Bra012006	1494	1197	0.998	117.753	263	0.994	24.5313	251	0.9659	22.1054	142	0.9712	15.5472	16	0.326	1.50479	17	0.3862	1.62392	-3.13787	0.889035
Bra014871	2544	1196	0.9945	69.0943	1024	0.9965	56.0917	1011	0.9976	52.2888	748	0.9843	48.0949	742	0.9969	40.9821	697	0.9815	39.1005	-0.469471	0.524011
Bra037336	1680	1196	0.9929	104.629	1478	0.9958	122.597	1257	0.994	98.4466	933	0.9899	90.8421	496	0.9917	41.4839	409	0.9869	34.744	-0.962968	0.743344
Bra037761	507	1195	0.9665	346.408	1920	0.9566	527.727	3965	0.9665	1028.99	1769	0.9507	570.735	4216	0.9625	1168.42	4023	0.9566	1132.42	0.593477	0.624435
Bra022067	3576	1195	0.9513	49.1132	1256	0.965	48.945	1093	0.9636	40.2159	1103	0.9332	50.4537	876	0.9102	34.4203	859	0.9273	34.2817	-0.214684	0.304615
Bra017724	1308	1193	0.9962	134.048	864	0.9977	92.0496	859	0.9946	86.4093	610	0.9969	76.2846	379	0.9969	40.7136	382	0.9862	41.6794	-0.97779	0.748289
Bra017435	1146	1192	0.9956	152.869	2040	0.9983	248.063	2399	0.9965	275.436	942	0.9991	134.456	3503	0.9991	429.5	3018	0.9983	375.838	0.474537	0.552227
Bra010178	1803	1191	0.9978	97.0832	892	0.9956	68.9422	1330	0.995	97.0579	668	0.9928	60.6032	1502	0.9961	117.053	1251	0.9978	99.0211	0.0726839	0.148976
Bra031233	6450	1191	0.9281	27.1381	1276	0.9589	27.5681	1347	0.9592	27.4778	1101	0.9338	27.9217	936	0.9195	20.3903	876	0.8817	19.3825	-0.279819	0.346592
Bra016306	804	1190	0.9963	217.53	399	0.9863	69.1565	694	0.9938	113.574	165	0.9652	33.5693	153	0.9938	26.7389	153	0.9851	27.1582	-2.19414	0.88318
Bra027574	6669	1190	0.9448	26.2249	1171	0.9561	24.4688	1060	0.9394	20.9132	880	0.9072	21.5842	989	0.9355	20.8374	826	0.9054	17.6761	-0.252788	0.315045
Bra022389	1281	1188	0.993	136.3	871	0.9922	94.7512	1028	0.993	105.589	751	0.9961	95.8972	693	0.9977	76.0137	576	0.9953	64.1711	-0.51192	0.56931
Bra016154	4770	1188	0.9801	36.6038	1079	0.9679	31.5224	1075	0.9853	29.6527	991	0.9457	33.9837	1026	0.9564	30.2229	1049	0.9755	31.3851	-0.0326384	0.0988005
Bra040496	1866	1187	0.9941	93.4904	1611	0.9962	120.309	1583	0.9941	111.621	1624	0.9979	142.36	1355	0.9984	102.032	1230	0.9962	94.0718	0.0566976	0.138017
Bra039747	489	1187	0.9918	356.755	929	0.9918	264.742	748	0.9714	201.265	1191	0.9877	398.399	1007	0.9836	289.353	999	0.9857	291.557	0.251289	0.371741
Bra004649	2913	1187	0.9979	59.8878	1134	0.9928	54.2486	1071	0.9828	48.3753	802	0.9952	45.0349	1063	0.976	51.2744	936	0.9835	45.8566	-0.192969	0.285216
Bra040398	696	1186	0.9986	250.44	1625	0.9986	325.357	1097	0.9914	207.383	699	0.9899	164.279	1493	0.9957	301.41	1012	0.9957	207.509	-0.21831	0.341489
Bra020123	753	1186	0.9987	231.482	1422	0.9987	263.16	974	0.9987	170.192	1459	0.9973	316.939	1075	0.9987	200.595	943	0.9987	178.724	0.0666269	0.151049
Bra018305	402	1185	0.9552	433.232	1465	0.9478	507.841	1557	0.9403	509.609	1170	0.9453	476.074	1799	0.995	628.8	2498	0.9478	886.814	0.457261	0.548303
Bra019867	2409	1185	0.968	72.2952	1098	0.9705	63.5157	1385	0.9631	75.6463	688	0.9643	46.7161	883	0.9697	51.5029	807	0.9589	47.8083	-0.534129	0.567242
Bra013183	798	1184	0.9862	218.06	4074	0.9937	711.433	14918	0.9987	2459.7	398	0.9912	81.5822	991	0.9925	174.493	1771	0.9962	316.725	-2.56484	0.908064
Bra015725	1044	1184	0.9895	166.678	1157	0.9808	154.436	1129	0.9923	142.288	1160	0.9923	181.749	307	0.9789	41.3186	172	0.9521	23.5122	-0.91021	0.734046
Bra023984	1599	1183	0.9812	108.734	1921	0.9931	167.415	1442	0.9969	118.657	857	0.9881	87.6693	1414	0.9975	124.253	1225	0.9762	109.334	-0.297417	0.414136
Bra039648	1353	1183	0.9874	128.504	1778	0.9933	183.126	2339	0.9978	227.461	1919	0.9919	232.002	861	0.986	89.4155	1960	0.9882	206.74	-0.029559	0.104407
Bra031807	2694	1183	0.9079	64.538	1151	0.9696	59.5379	1176	0.9536	57.4361	866	0.9584	52.5818	1345	0.99	70.1507	1262	0.9714	66.8541	0.0627927	0.135595
Bra038797	3948	1183	0.9554	44.0388	1154	0.9742	40.7328	1042	0.98	34.7269	898	0.9582	37.2061	984	0.9813	35.0208	813	0.9554	29.3886	-0.233872	0.323359
Bra003881	357	1182	0.9916	486.606	709	0.9916	276.754	885	0.9972	326.174	263	0.9636	120.504	124	0.9356	48.8046	110	0.9916	43.9735	-2.35287	0.898349
Bra026948	1200	1182	0.9733	144.765	2077	0.9725	241.197	4040	0.9692	442.971	2449	0.9733	333.828	4984	0.975	583.585	6971	0.975	829.049	1.07511	0.789563
Bra021653	2400	1182	0.9625	72.3826	1891	0.9554	109.798	2137	0.9583	117.157	549	0.9392	37.4176	1507	0.9579	88.2286	836	0.9554	49.712	-0.77147	0.681296
Bra028952	2100	1181	0.6729	82.653	1361	0.6648	90.3139	792	0.7357	49.6227	2248	0.77	175.102	1400	0.77	93.6734	1272	0.7671	86.4438	0.674324	0.650404
Bra019415	1530	1181	0.9974	113.445	2394	0.9987	218.046	1345	0.9967	115.666	303	0.9935	32.3941	262	0.9928	24.0612	107	0.8732	9.98064	-2.75075	0.902733
Bra000952	2745	1180	0.9683	63.1783	1087	0.9825	55.1827	862	0.969	41.318	1006	0.9643	59.9474	950	0.9756	48.6283	922	0.9556	47.9352	-0.0289115	0.101281
Bra016903	2178	1180	0.9509	79.6255	1372	0.95	87.7833	988	0.95	59.6862	944	0.9339	70.8972	745	0.944	48.0625	579	0.9504	37.9391	-0.533462	0.569744
Bra019760	1917	1179	0.9718	90.3899	1000	0.9708	72.6932	902	0.9682	61.9098	842	0.9692	71.8464	1030	0.9677	75.4958	751	0.9609	55.9093	-0.146613	0.246137
Bra007319	3066	1179	0.9853	56.5158	956	0.9902	43.4512	1071	0.9896	45.9613	868	0.985	46.3087	787	0.9928	36.067	911	0.9615	42.4045	-0.22587	0.329234
Bra007205	1638	1176	0.9908	105.517	2716	0.9951	231.064	7427	0.9969	596.588	3203	0.9969	319.859	4936	0.9969	423.418	5687	0.9957	495.491	0.408695	0.512249
Bra017819	1497	1173	0.992	115.161	722	0.9933	67.2096	445	0.9947	39.1123	1597	0.996	174.501	1213	0.9927	113.854	1278	0.996	121.836	0.889101	0.72743
Bra018850	1497	1172	0.9927	115.063	907	0.992	84.4309	861	0.9973	75.6757	372	0.9506	40.6477	103	0.8497	9.6677	86	0.821	8.19866	-2.23346	0.878156
Bra013825	2109	1172	0.9953	81.6731	1129	0.9905	74.599	845	0.9867	52.7175	1776	0.9976	137.747	2043	0.9957	136.113	2448	0.9976	165.654	1.07248	0.773617
Bra001286	4455	1172	0.9753	38.6641	1338	0.9856	41.8528	1399	0.9847	41.3185	906	0.936	33.2656	950	0.9434	29.9629	1030	0.9192	32.9956	-0.340464	0.416876
Bra040870	1365	1171	0.9487	126.082	1473	0.948	150.379	1018	0.9414	98.1273	1229	0.9473	147.277	1095	0.9407	112.717	926	0.9465	96.8154	-0.0701512	0.149854
Bra016913	858	1169	0.9336	200.242	1040	0.9266	168.913	1030	0.9277	157.952	1685	0.9336	321.239	1586	0.9324	259.731	1825	0.9347	303.558	0.746812	0.689091
Bra032345	300	1169	0.9167	572.692	2850	0.9333	1323.85	6486	0.9267	2844.66	716	0.9233	390.397	2833	0.9333	1326.88	4978	0.9833	2368.1	-0.214784	0.32696
Bra006013	1665	1169	0.8691	103.188	1005	0.8727	84.1139	1015	0.8661	80.2097	1005	0.8691	98.734	1001	0.8643	84.4749	1122	0.8697	96.1712	0.0626287	0.137589
Bra003355	1527	1169	0.9974	112.513	896	0.9987	81.7683	731	0.9987	62.9873	836	0.9974	89.5534	1123	0.998	103.335	940	0.9974	87.8527	0.125965	0.226875
Bra013282	1863	1169	0.9882	92.221	1399	0.9914	104.646	1420	0.9973	100.288	1430	0.9903	125.556	1051	0.9979	79.2679	999	0.9882	76.5277	-0.0788395	0.171654
Bra040049	1629	1169	0.9951	105.468	1403	0.9963	120.02	1180	0.9902	95.3094	928	0.989	93.1841	962	0.9988	82.9777	873	0.9945	76.482	-0.344557	0.446752
Bra014713	2445	1168	0.9828	70.2089	1251	0.9906	71.3008	945	0.9845	50.8543	1082	0.9787	72.3875	1045	0.9836	60.0544	1067	0.9812	62.2805	0.0175797	0.0903331
Bra035219	2907	1168	0.9759	59.0508	1091	0.978	52.2993	899	0.9704	40.6902	1108	0.9666	62.3462	1091	0.9811	52.7336	1054	0.977	51.7442	0.133873	0.221364
Bra017207	708	1167	0.9873	242.251	803	0.9873	158.051	675	0.9859	125.443	593	0.9887	137.005	490	0.9929	97.2457	409	0.9718	82.4435	-0.731273	0.678096
Bra025748	927	1165	0.9946	184.703	632	0.9946	95.0065	590	0.9935	83.7427	941	0.9946	166.045	868	0.9935	131.567	978	0.9957	150.565	0.302303	0.415585
Bra014505	4971	1165	0.9809	34.4437	1194	0.9911	33.4716	1124	0.9791	29.7507	1008	0.9505	33.169	1007	0.9734	28.4638	950	0.9732	27.2738	-0.135567	0.217683
Bra024117	3186	1164	0.9884	53.6952	1258	0.9871	55.0238	1266	0.9793	52.2833	787	0.979	40.4058	981	0.9736	43.2644	917	0.9787	41.0762	-0.368083	0.452036
Bra040144	2928	1162	0.9833	58.3261	1097	0.9867	52.2097	933	0.9874	41.9262	1638	0.9816	91.5077	1282	0.9887	61.5212	941	0.9805	45.8654	0.383551	0.466929
Bra010917	3054	1161	0.9977	55.8716	1028	0.9935	46.9072	1117	0.9967	48.1237	759	0.9915	40.6525	622	0.9702	28.6173	685	0.9807	32.0102	-0.575268	0.578788
Bra036265	3873	1160	0.9435	44.0188	1295	0.9509	46.5949	1040	0.9179	35.3314	1011	0.9009	42.6991	1033	0.9153	37.4766	797	0.9391	29.3682	-0.201286	0.292641
Bra021685	1233	1159	0.9976	138.149	1057	0.9943	119.461	1134	0.9968	121.011	1046	0.9943	138.766	1259	0.9951	143.473	1158	0.9935	134.033	0.13677	0.240779
Bra027362	2370	1158	0.9983	71.8106	849	0.9996	49.9201	1024	0.9992	56.8495	494	0.9848	34.0952	466	0.9975	27.6277	405	0.9966	24.3878	-1.05231	0.745015
Bra017633	780	1156	0.9923	217.817	640	0.9962	114.341	524	0.9987	88.3917	878	0.9923	184.126	833	0.9974	150.058	810	0.9923	148.203	0.197914	0.314061
Bra029438	1980	1156	0.9965	85.8066	792	0.9889	55.7411	464	0.9636	30.8338	769	0.9793	63.5296	573	0.9843	40.6628	583	0.9586	42.0213	-0.237527	0.344017
Bra026108	3375	1156	0.9538	50.3399	812	0.9357	33.5273	809	0.9384	31.5391	589	0.9141	28.5467	475	0.9164	19.7755	329	0.8717	13.912	-0.890942	0.678064
Bra040069	2700	1155	0.9904	62.8704	1131	0.9937	58.3734	1046	0.9963	50.9733	748	0.9811	45.3161	1119	0.993	58.2336	1006	0.9956	53.1741	-0.136003	0.231476
Bra011319	1485	1155	0.9987	114.31	1032	0.9987	96.8432	1545	0.996	136.892	1225	0.998	134.935	1377	0.9939	130.291	1280	0.9973	123.013	0.157672	0.266906
Bra018552	1155	1154	0.4199	146.843	1114	0.432	134.406	1224	0.3974	139.436	596	0.3913	84.4072	1389	0.3957	168.977	945	0.4069	116.766	-0.184628	0.288045
Bra015570	1545	1153	0.9845	109.68	1524	0.9916	137.459	970	0.9819	82.6072	1188	0.9948	125.777	1601	0.9929	145.603	1341	0.9916	123.87	0.261411	0.377135
Bra005141	2304	1153	0.9905	73.5487	1440	0.9952	87.0955	1362	0.9944	77.7803	945	0.9883	67.091	1020	0.9935	62.205	1104	0.9978	68.3837	-0.270368	0.379494
Bra015727	546	1152	0.9927	310.09	1706	0.9927	435.414	3612	0.9908	870.422	818	0.9927	245.062	737	0.9872	189.663	479	0.989	125.201	-1.52905	0.852384
Bra026415	2508	1151	0.9526	67.4491	1147	0.9785	63.7312	1205	0.9462	63.2171	1348	0.9701	87.9179	1808	0.9761	101.293	1737	0.9545	98.8413	0.567321	0.598224
Bra009379	1365	1150	0.9934	123.821	939	0.9897	95.8625	906	0.9956	87.3314	898	0.9934	107.611	812	0.9875	83.5855	807	0.9846	84.3737	-0.155885	0.264986
Bra002368	450	1150	0.9889	375.59	900	0.9844	278.706	717	0.98	209.644	1243	0.9889	451.828	992	0.9867	309.747	1200	0.9822	380.57	0.402746	0.505077
Bra003636	1359	1149	0.9934	124.259	2465	0.9779	252.763	2897	0.9875	280.481	1146	0.9978	137.937	936	0.9875	96.7752	1071	0.9941	112.47	-0.921307	0.74511
Bra011081	5313	1149	0.6787	31.784	1464	0.6716	38.3988	1974	0.6589	48.8857	1279	0.6817	39.3773	2546	0.6866	67.3327	2906	0.7068	78.0588	0.63393	0.611785
Bra018970	2106	1149	0.9668	80.1844	1409	0.9962	93.2328	1362	0.991	85.093	110	0.6956	8.54377	99	0.6216	6.60518	83	0.5038	5.62453	-3.63741	0.915257
Bra017971	1761	1149	0.937	95.8934	1116	0.9035	88.3122	989	0.9194	73.8944	1092	0.9438	101.433	1232	0.9392	98.3012	1140	0.9415	92.3872	0.178636	0.285015
Bra009250	636	1147	0.9874	265.054	962	0.989	210.782	779	0.9874	161.159	627	0.9827	161.26	696	0.9874	153.766	513	0.989	115.114	-0.566481	0.610219
Bra007675	3594	1146	0.9833	46.8635	1151	0.9825	44.6286	1165	0.9903	42.6504	973	0.9558	44.2843	1026	0.9819	40.1122	1117	0.9772	44.3549	-0.0591776	0.132342
Bra033757	804	1146	0.9975	209.487	1372	0.9888	237.801	1316	0.9913	215.365	863	0.9913	175.578	1018	0.9938	177.91	1335	0.9913	236.969	-0.166423	0.27934
Bra029613	2235	1143	0.9897	75.1617	1353	0.9946	84.3599	1358	0.9937	79.9461	741	0.9937	54.232	1465	0.9955	92.1017	1192	0.9861	76.1141	-0.106365	0.203165
Bra032411	1689	1142	0.9976	99.3721	1061	0.9964	87.539	762	0.9982	59.3609	624	0.997	60.4324	446	0.9846	37.1033	263	0.9757	22.2225	-1.04013	0.755556
Bra014542	1224	1142	0.9886	137.124	1002	0.9951	114.078	1172	0.9877	125.986	566	0.9755	75.6397	665	0.9853	76.3392	408	0.9861	47.5713	-0.91853	0.737553
Bra021539	672	1141	0.9985	249.543	1659	0.9985	344.027	1031	0.9911	201.867	569	0.9911	138.503	849	0.9911	177.519	599	0.9955	127.211	-0.843682	0.722845
Bra026426	1077	1141	0.9972	155.703	4356	0.9991	563.622	7081	0.9991	865.075	3011	0.9991	457.309	13809	0.9991	1801.58	9812	0.9991	1300.19	1.16757	0.806657
Bra000724	1827	1141	0.9787	91.7857	1227	0.9858	93.5884	1106	0.988	79.651	916	0.9792	82.011	718	0.9814	55.2196	704	0.9765	54.9921	-0.463351	0.531474
Bra010096	942	1141	0.9968	178.018	434	0.9915	64.2029	836	0.9968	116.77	187	0.9958	32.4717	109	0.8949	16.2586	127	0.9501	19.2406	-2.40095	0.889881
Bra014756	4203	1140	0.9781	39.8633	1034	0.961	34.2829	982	0.9667	30.7416	467	0.8725	18.1749	710	0.9296	23.7359	569	0.9041	19.3205	-0.776504	0.637578
Bra020125	3303	1139	0.9973	50.6808	2081	0.9991	87.7969	1097	0.9918	43.6991	1544	0.9979	76.4634	1053	0.9976	44.7948	805	0.9949	34.7819	-0.223423	0.327198
Bra021758	1908	1138	0.7306	87.6581	1149	0.7416	83.9185	1846	0.7186	127.3	1379	0.7117	118.223	1551	0.7154	114.22	1582	0.7332	118.33	0.230985	0.346989
Bra015784	1242	1137	0.9944	134.545	1198	0.9968	134.416	488	0.9919	51.6979	495	0.9944	65.1926	309	0.9565	34.9578	185	0.9791	21.2577	-1.40117	0.82266
Bra032697	1590	1136	0.9491	105.005	848	0.9453	74.3215	921	0.9704	76.2145	971	0.9528	99.8935	1824	0.944	161.189	1548	0.9434	138.944	0.646542	0.641762
Bra018017	621	1136	0.9533	268.853	778	0.9533	174.584	777	0.9485	164.628	1542	0.9533	406.17	1231	0.9533	278.531	1510	0.9517	347.018	0.762753	0.693555
Bra038646	1422	1135	0.9972	117.307	1146	0.9958	112.305	1432	0.9944	132.501	972	0.9895	111.81	1365	0.9944	134.878	1799	0.9944	180.55	0.238599	0.35854
Bra016002	645	1133	0.9969	258.166	1258	0.9984	271.792	980	0.9938	199.913	536	0.9643	135.931	242	0.9938	52.7185	144	0.955	31.8617	-1.72679	0.864352
Bra035641	1134	1133	0.9815	146.84	614	0.9797	75.4521	818	0.9806	94.9107	429	0.9841	61.8813	210	0.9638	26.0204	267	0.9171	33.6019	-1.38441	0.81872
Bra030727	1170	1133	0.8436	142.322	598	0.8855	71.2248	667	0.8444	75.0093	792	0.8846	110.727	740	0.8821	88.8696	1002	0.8838	122.222	0.157395	0.265536
Bra013528	879	1133	0.9704	189.439	892	0.9704	141.414	710	0.9625	106.278	891	0.9738	165.807	945	0.9738	151.06	851	0.975	138.168	0.0579137	0.138821
Bra003389	2067	1132	0.9937	80.4886	1540	0.9971	103.824	1865	0.9971	118.717	836	0.9903	66.1578	1508	0.9952	102.511	1664	0.9976	114.889	-0.095816	0.194327
Bra019231	2133	1132	0.9977	77.998	1289	0.9944	84.2128	1420	0.9986	87.5936	1250	0.9981	95.8593	1544	0.9981	101.71	1940	0.9981	129.801	0.390124	0.487296
Bra036530	2808	1132	0.9964	59.2485	1143	0.9964	56.7238	1059	0.9954	49.6219	1071	0.9947	62.3889	1345	0.9925	67.3027	1201	0.9979	61.0397	0.203889	0.303811
Bra015135	1563	1131	0.9962	106.349	2720	0.9987	242.508	4124	0.9981	347.164	1886	0.9981	197.378	3313	0.9974	297.831	4643	0.9974	423.941	0.401171	0.504379
Bra034374	1170	1131	0.9974	142.071	1249	0.9966	148.762	1084	0.9863	121.904	873	0.9803	122.052	572	0.9786	68.6938	566	0.9829	69.0394	-0.667906	0.652937
Bra010234	2847	1131	0.9712	58.3853	1305	0.9824	63.8762	1191	0.9708	55.0426	950	0.9719	54.5822	792	0.9779	39.0882	814	0.9814	40.804	-0.398894	0.479114
Bra035651	2412	1130	0.9494	68.854	1100	0.9511	63.5523	1055	0.9556	57.5506	710	0.9461	48.15	842	0.9656	49.0504	679	0.9042	40.1753	-0.467547	0.526629
Bra033704	4977	1128	0.8909	33.3096	985	0.8977	27.5794	977	0.9056	25.8287	754	0.8391	24.781	466	0.8089	13.1561	435	0.8202	12.4735	-0.7826	0.622262
Bra039130	861	1128	0.993	192.546	173	0.9872	28.0001	189	0.9454	28.8824	905	0.9942	171.933	569	0.9663	92.8574	785	0.9907	130.117	0.66289	0.647225
Bra017602	1704	1126	0.936	97.1174	990	0.9331	80.962	911	0.929	70.3434	635	0.9296	60.9564	594	0.9343	48.9806	501	0.9231	41.9599	-0.709706	0.656047
Bra030082	735	1126	0.9755	225.154	1149	0.9864	217.845	1171	0.9864	209.626	1406	0.981	312.905	1010	0.9918	193.082	921	0.9891	178.829	0.0694634	0.151091
Bra022105	1185	1126	0.9916	139.652	1141	0.9966	134.179	1247	0.9966	138.46	974	0.9882	134.448	1227	0.9983	145.49	1300	0.9848	156.564	0.0823283	0.173288
Bra029067	6600	1125	0.927	25.0517	1027	0.9373	21.6841	1092	0.9629	21.7698	2951	0.9805	73.1375	3416	0.9762	72.7246	2819	0.9709	60.9561	1.59407	0.829584
Bra003534	4248	1125	0.8329	38.9221	1113	0.8479	36.5112	1091	0.8988	33.7921	1149	0.9155	44.2436	1015	0.8517	33.5729	916	0.838	30.7735	-0.0084168	0.0720232
Bra004055	1161	1123	0.9828	142.159	1836	0.9957	220.372	2612	0.9948	296.016	1029	0.9836	144.977	2757	0.9983	333.666	2433	0.9974	299.072	0.239953	0.361491
Bra018468	2901	1122	0.9366	56.8425	535	0.9031	25.6993	226	0.8318	10.2503	1700	0.9621	95.8553	989	0.928	47.9023	905	0.9486	44.5212	1.0208	0.741567
Bra020904	1731	1120	0.9965	95.0931	1114	0.996	89.6817	968	0.9827	73.5789	875	0.9988	82.6849	960	0.9931	77.9259	798	0.9913	65.7918	-0.190457	0.293524
Bra009410	3303	1120	0.9773	49.8354	938	0.9734	39.574	666	0.9694	26.5302	718	0.9679	35.5575	629	0.9652	26.7578	646	0.9679	27.9119	-0.361739	0.428723
Bra012747	993	1119	0.9829	165.619	1015	0.9778	142.44	805	0.994	106.665	1276	0.9909	210.192	970	0.9909	137.256	836	0.994	120.15	0.173117	0.278282
Bra030498	1074	1119	0.8827	153.128	757	0.8827	98.2217	569	0.8762	69.708	1071	0.8855	163.117	1038	0.878	135.8	979	0.8771	130.09	0.418172	0.512915
Bra001324	972	1119	0.9825	169.197	1081	0.9733	154.98	1057	0.965	143.082	1502	0.963	252.766	1355	0.9733	195.876	1736	0.9671	254.888	0.590392	0.620204
Bra005099	357	1118	0.9888	460.258	1502	0.9972	586.297	1937	0.9944	713.898	1556	0.9916	712.946	1351	0.9888	531.734	2156	0.9944	861.88	0.258942	0.382546
Bra036731	1893	1118	0.9868	86.7999	1729	0.9947	127.28	2351	0.9989	163.409	999	0.9873	86.3237	904	0.9958	67.1004	831	0.9952	62.6494	-0.804914	0.701028
Bra040067	660	1118	0.9955	248.958	1428	0.9955	301.509	1157	0.9955	230.656	1177	0.9955	291.707	1618	0.997	344.463	1043	0.9955	225.531	0.141639	0.242847
Bra037364	3654	1117	0.9332	44.9276	1256	0.908	47.9002	1561	0.9354	56.2094	1066	0.9206	47.7204	1455	0.9108	55.9503	1602	0.9056	62.5691	0.157593	0.256111
Bra035228	2700	1117	0.9941	60.802	1083	0.9948	55.896	1048	0.993	51.0708	880	0.9748	53.3131	825	0.9856	42.9336	770	0.993	40.6999	-0.29286	0.38858
Bra017085	1767	1114	0.4952	92.6567	2251	0.554	177.523	945	0.5631	70.3672	1460	0.4918	135.155	915	0.4392	72.7599	580	0.4052	46.8444	-0.41872	0.509541
Bra031364	1137	1114	0.9877	143.997	781	0.9894	95.7208	757	0.9903	87.6012	569	0.9903	81.8591	525	0.9859	64.8793	528	0.9736	66.2735	-0.619763	0.625271
Bra012008	1386	1113	0.9711	118.021	489	0.9747	49.1656	548	0.9863	52.0226	581	0.9791	68.569	586	0.9769	59.4076	662	0.9719	68.1649	-0.160415	0.261315
Bra014390	1314	1112	0.9909	124.376	920	0.9909	97.5682	681	0.9825	68.1909	1177	0.9893	146.52	976	0.9863	104.367	996	0.9863	108.176	0.307508	0.422117
Bra032698	2253	1111	0.49	72.4738	694	0.4949	42.9254	858	0.4891	50.1073	737	0.4887	53.5083	446	0.5064	27.8151	400	0.4767	25.3376	-0.633854	0.607252
Bra016163	1620	1110	0.9969	100.702	867	0.9969	74.5796	845	0.9981	68.6304	807	0.9827	81.4842	902	0.9969	78.2346	750	0.9969	66.0712	-0.111376	0.203667
Bra028707	960	1109	0.9969	169.781	530	0.9812	76.9344	259	0.9865	35.498	526	0.9885	89.6251	451	0.9979	66.0105	370	0.9969	55.0043	-0.422007	0.505818
Bra026991	1770	1108	0.9977	92.0014	1510	0.9983	118.883	1381	0.996	102.659	625	0.9915	57.7593	871	0.9972	69.1437	695	0.9921	56.0374	-0.77729	0.688446
Bra007912	777	1107	0.8481	209.389	1151	0.8404	206.429	1100	0.8481	186.272	695	0.8404	146.312	846	0.8443	152.988	790	0.8456	145.102	-0.438116	0.531141
Bra032392	5490	1107	0.8049	29.6349	501	0.7993	12.7169	547	0.7954	13.1096	843	0.8157	25.1171	903	0.8131	23.1112	1016	0.806	26.4112	0.428456	0.446482
Bra032671	798	1106	0.9962	203.695	750	0.9987	130.971	622	0.995	102.556	1045	0.9962	214.204	915	0.9962	161.111	954	0.9962	170.613	0.320346	0.434493
Bra028624	1077	1105	0.9359	150.791	1640	0.9991	212.199	1901	0.9981	232.242	1186	0.9981	180.129	2444	0.9991	318.855	2704	0.9991	358.309	0.526335	0.589995
Bra037240	486	1104	0.9938	333.857	1727	0.9918	495.19	1834	0.9835	496.521	2436	0.9959	819.891	5339	0.9979	1543.59	3173	0.9918	931.751	1.31377	0.82861
Bra004491	1563	1103	0.9853	103.716	775	0.9827	69.0969	202	0.9373	17.0046	770	0.9878	80.5836	463	0.9527	41.6226	174	0.913	15.8875	-0.458963	0.521272
Bra002677	3519	1103	0.9739	46.0664	1123	0.9693	44.4709	1134	0.9866	42.4003	1225	0.9557	56.9419	1194	0.9915	47.6752	1138	0.9767	46.1519	0.18159	0.273749
Bra006969	516	1102	0.9147	313.877	795	0.9031	214.701	692	0.9264	176.454	1306	0.9128	414.008	1104	0.907	300.626	1255	0.9167	347.104	0.590668	0.622214
Bra035786	567	1102	0.9982	285.645	1268	0.9982	311.639	1675	0.9965	388.693	975	0.9982	281.279	898	0.9965	222.536	1364	0.9965	343.319	-0.218965	0.341996
Bra032849	1329	1101	0.9902	121.756	946	0.9992	99.1932	673	0.9947	66.6293	865	0.9955	106.465	545	0.9962	57.6208	504	0.9947	54.1217	-0.398256	0.492516
Bra009876	1380	1099	0.942	117.043	895	0.9261	90.3774	1057	0.9326	100.779	693	0.9254	82.1427	758	0.9333	77.1787	761	0.9275	78.6995	-0.372778	0.469965
Bra010626	1041	1099	0.4044	155.158	1048	0.4054	140.29	855	0.4505	108.066	394	0.4054	61.91	509	0.3929	68.7028	557	0.4044	76.3608	-0.963174	0.747644
Bra023707	507	1098	0.8856	318.29	1349	0.9034	370.783	1396	0.9093	362.287	823	0.9034	265.526	1474	0.9034	408.505	989	0.9034	278.391	-0.142584	0.24309
Bra028910	675	1097	0.9896	238.853	693	0.9956	143.069	577	0.9956	112.473	720	0.9896	174.479	505	0.9926	105.122	406	0.9956	85.8398	-0.436023	0.529289
Bra004920	8838	1094	0.8981	18.1925	1003	0.9014	15.8148	1044	0.9184	15.5425	871	0.8217	16.1205	847	0.8233	13.466	796	0.8133	12.8536	-0.22345	0.268926
Bra024662	873	1094	0.9977	184.175	967	0.9989	154.358	1795	0.9977	270.536	643	0.9908	120.479	796	0.9966	128.117	941	0.9977	153.83	-0.597881	0.623716
Bra018619	2271	1092	0.9943	70.6698	1596	0.9978	97.9336	2459	0.9991	142.468	1264	0.9982	91.0427	2849	0.9982	176.272	3078	0.9996	193.427	0.566714	0.606855
Bra015767	777	1092	0.6448	206.552	1077	0.6461	193.157	945	0.6422	160.024	1055	0.6422	222.099	1346	0.6461	243.406	1071	0.6396	196.714	0.242568	0.36101
Bra008655	1065	1090	0.9934	150.42	2035	0.9981	266.275	1906	0.9981	235.477	213	0.9286	32.7149	545	0.9812	71.9042	459	0.9756	61.5077	-1.97297	0.878891
Bra012340	1542	1089	0.9903	103.794	1060	0.9825	95.7938	1006	0.9883	85.8398	471	0.9844	49.9633	1240	0.9922	112.991	876	0.9916	81.0748	-0.226069	0.344509
Bra012117	1638	1089	0.9982	97.7107	746	0.9994	63.466	837	0.9823	67.2336	797	0.9969	79.5902	308	0.9744	26.4207	268	0.9817	23.35	-0.820226	0.693634
Bra019613	1635	1088	0.9223	97.8001	1002	0.918	85.4016	954	0.9291	76.7725	1157	0.937	115.753	1018	0.9205	87.4858	1179	0.9229	102.911	0.235868	0.355266
Bra039061	2031	1088	0.9966	78.7312	1148	0.9966	78.7676	1673	0.9921	108.383	763	0.9862	61.4511	506	0.9852	35.0065	627	0.9862	44.0579	-0.920056	0.729577
Bra008033	822	1088	0.9939	194.529	568	0.9818	96.2925	610	0.9915	97.6411	387	0.9854	77.0112	487	0.9866	83.2463	588	0.9903	102.087	-0.566313	0.604243
Bra034592	1158	1088	0.9896	138.086	1252	0.9991	150.665	2162	0.9974	245.653	857	0.9965	121.056	1110	0.9974	134.686	1214	0.9905	149.615	-0.398734	0.501185
Bra001931	1455	1088	0.9938	109.899	957	0.989	91.6568	794	0.9842	71.8013	878	0.989	98.7067	787	0.9945	76.001	737	0.9821	72.2887	-0.146297	0.248702
Bra028291	714	1087	0.993	223.748	549	0.9888	107.149	810	0.9902	149.266	205	0.9678	46.9646	35	0.8347	6.88775	42	0.7843	8.39493	-2.94744	0.908202
Bra028854	1338	1085	0.9567	119.18	890	0.9507	92.6936	1563	0.9522	153.701	890	0.9514	108.805	1073	0.9275	112.681	1181	0.9544	125.968	-0.0733433	0.149917
Bra021638	1557	1083	0.982	102.228	944	0.9756	84.4888	1028	0.957	86.8719	345	0.9441	36.2448	413	0.9737	37.2708	396	0.9306	36.2972	-1.31696	0.807566
Bra020567	3201	1083	0.9731	49.7246	1075	0.9903	46.7992	730	0.9631	30.0063	1057	0.9619	54.0137	613	0.9491	26.9081	472	0.9538	21.0437	-0.311399	0.394483
Bra011057	432	1082	0.9977	368.105	1852	0.9977	597.411	2818	0.9977	858.286	1052	0.9977	398.334	1845	0.9977	600.095	2704	0.9977	893.283	0.0527435	0.128936
Bra032906	999	1082	0.998	159.181	2062	0.998	287.633	1971	0.999	259.595	1846	0.999	302.26	1507	0.999	211.961	1738	0.999	248.285	0.110246	0.208454
Bra025804	1215	1082	0.9934	130.882	1230	0.9975	141.073	1196	0.9934	129.518	1375	0.9926	185.115	1502	0.9918	173.701	1297	0.9984	152.346	0.348475	0.459816
Bra033222	7260	1082	0.8687	21.9038	1204	0.9017	23.1103	1187	0.9056	21.5124	897	0.8351	20.2102	962	0.8891	18.6186	978	0.8764	19.2251	-0.196537	0.263944
Bra026157	4389	1082	0.2841	36.2318	569	0.2452	18.066	695	0.2468	20.835	312	0.2144	11.628	592	0.2618	18.9524	440	0.2575	14.3072	-0.74313	0.593332
Bra025421	1497	1081	0.9987	106.129	1145	0.9987	106.586	869	0.9967	76.3788	963	0.998	105.225	542	0.9967	50.8727	450	0.9933	42.9	-0.538782	0.582611
Bra024627	2619	1081	0.9889	60.6622	1050	0.9836	55.8688	883	0.9863	44.3609	996	0.9756	62.2069	800	0.9576	42.9202	795	0.974	43.3209	-0.116133	0.209125
Bra005310	1887	1079	0.9671	84.0384	788	0.9783	58.1929	368	0.9603	25.6597	1687	0.9958	146.237	1079	0.9878	80.3447	776	0.9793	58.6889	0.764808	0.677091
Bra002668	3879	1078	0.9691	40.8439	807	0.9644	28.9914	758	0.9459	25.7113	669	0.9374	28.2112	546	0.9018	19.7779	420	0.8747	15.4524	-0.590778	0.553211
Bra030385	2112	1077	0.9825	74.9463	1759	0.9877	116.061	1334	0.9872	83.1068	233	0.8802	18.0458	177	0.8556	11.7757	270	0.8722	18.2447	-2.51168	0.887766
Bra019727	2556	1076	0.8991	61.8699	1081	0.8971	58.936	1013	0.8959	52.1463	900	0.9452	57.5966	1009	0.8908	55.4674	1147	0.9081	64.0426	0.0342441	0.102423
Bra011877	1104	1074	0.9964	142.976	956	0.9964	120.671	851	0.9946	101.423	857	0.9964	126.977	786	0.9928	100.037	719	0.9964	92.945	-0.190285	0.29711
Bra001809	321	1074	0.9907	491.731	1606	0.9907	697.198	2768	0.9907	1134.58	1466	0.9875	747.04	2564	0.9875	1122.33	4190	0.9813	1862.84	0.683723	0.667635
Bra032410	882	1073	0.9898	178.797	1126	0.9989	177.904	938	0.9943	139.929	942	0.9989	174.702	642	0.9921	102.276	567	0.9841	91.7446	-0.429636	0.522054
Bra011985	1758	1073	0.9954	89.7034	1205	0.9903	95.5177	1506	0.9983	112.715	988	0.992	91.9291	1532	0.9937	122.447	1945	0.9994	157.894	0.321349	0.430923
Bra024549	3384	1073	0.9631	46.6012	1098	0.9681	45.2156	931	0.9663	36.1988	697	0.9486	33.6913	1187	0.9731	49.2865	988	0.9601	41.6671	-0.0384967	0.110896
Bra019320	2022	1072	0.9955	77.9187	426	0.9876	29.3592	343	0.9951	22.3197	1804	0.997	145.939	1112	0.9975	77.2736	1095	0.9965	77.2857	1.21332	0.793815
Bra001952	1506	1071	0.994	104.518	900	0.9927	83.2786	1033	0.9927	90.2506	324	0.988	35.1913	366	0.988	34.1479	434	0.998	41.1274	-1.33172	0.809555
Bra029379	3534	1067	0.9918	44.3737	1094	0.9898	43.1387	992	0.9909	36.9335	1145	0.9768	52.9973	1015	0.9836	40.3559	870	0.9867	35.1333	0.0460988	0.12114
Bra011339	735	1066	0.902	213.156	1416	0.917	268.468	1123	0.9238	201.033	955	0.917	212.535	2363	0.9252	451.735	1570	0.9184	304.845	0.505508	0.579533
Bra024332	276	1066	0.9819	567.644	824	0.9855	416.039	892	0.9928	425.237	660	0.9891	391.156	453	0.9819	230.62	369	0.9819	190.802	-0.794011	0.70664
Bra008953	4641	1066	0.6359	33.7578	1060	0.6361	31.8281	987	0.6346	27.9821	981	0.6331	34.5758	990	0.6251	29.9731	986	0.6337	30.3202	0.0199232	0.0874295
Bra011604	2223	1066	0.9955	70.4768	1315	0.9955	82.4332	1217	0.9982	72.0321	633	0.9937	46.5778	747	0.9852	47.216	627	0.9951	40.2526	-0.746821	0.666233
Bra032944	2274	1065	0.9956	68.8315	1076	0.9899	65.9383	900	0.9965	52.0747	823	0.9974	59.2004	797	0.9956	49.2465	748	0.9921	46.9437	-0.265939	0.373454
Bra027285	1209	1065	0.9967	129.465	947	0.9934	109.154	817	0.9967	88.9141	1157	0.9967	156.539	1113	0.9926	129.353	1147	0.9975	135.395	0.363164	0.465908
Bra011878	2247	1062	0.9915	69.4624	1228	0.9978	76.1572	1291	0.9996	75.5959	738	0.9973	53.724	1023	0.9942	63.9706	1037	0.9889	65.8631	-0.269219	0.377918
Bra015687	1833	1062	0.9935	85.1511	1105	0.9929	84.007	929	0.9929	66.685	1108	0.9962	98.8763	1021	0.9951	78.2656	920	0.9924	71.6294	0.0769928	0.17057
Bra011794	2049	1062	0.9522	76.1747	669	0.9302	45.4988	513	0.961	32.942	856	0.9556	68.3356	676	0.9419	46.3567	804	0.96	55.999	0.142704	0.232095
Bra002289	3129	1061	0.9859	49.8354	959	0.9863	42.7099	964	0.9879	40.5365	994	0.9799	51.9632	1068	0.9859	47.9594	971	0.977	44.2874	0.115857	0.207073
Bra008808	813	1061	0.9951	191.802	1085	0.9926	185.975	1206	0.9963	195.178	494	0.9914	99.392	955	0.9963	165.052	877	0.9963	153.948	-0.453567	0.537091
Bra028124	2241	1059	0.9938	69.4516	924	0.9982	57.4574	950	0.9987	55.7772	797	0.9991	58.1743	779	0.9969	48.8431	912	0.9978	58.079	-0.146059	0.242773
Bra025534	597	1058	0.9966	260.459	1097	0.9983	256.064	1452	0.9899	320.013	1105	0.9966	302.763	1786	0.9933	420.354	2421	0.9916	578.744	0.638077	0.646765
Bra039748	657	1057	0.9924	236.449	849	0.997	180.077	727	0.9878	145.594	797	0.9939	198.43	443	0.9848	94.7427	356	0.9954	77.3305	-0.601392	0.622939
Bra009989	402	1057	0.9005	386.436	881	0.898	305.398	950	0.898	310.937	1518	0.898	617.676	1408	0.903	492.135	1499	0.898	532.159	0.711437	0.677726
Bra009285	1140	1056	0.9974	136.14	1883	0.9939	230.177	1412	0.9965	162.969	130	0.9491	18.6532	319	0.9886	39.3182	234	0.9781	29.2939	-2.60057	0.900835
Bra034205	1833	1055	0.9896	84.5898	931	0.9885	70.7788	569	0.9815	40.8437	263	0.9869	23.4697	88	0.8456	6.74571	53	0.7289	4.12648	-2.51437	0.878352
Bra020253	1350	1054	0.3311	114.745	910	0.3385	93.9341	861	0.2985	83.9159	1406	0.3963	170.36	1045	0.3222	108.765	1475	0.3393	155.928	0.572284	0.606078
Bra039668	3261	1053	0.9914	47.4576	1046	0.9963	44.6989	966	0.9868	38.9764	361	0.9405	18.108	417	0.9506	17.9677	360	0.9427	15.755	-1.33915	0.78007
Bra006210	1416	1053	0.9922	109.293	247	0.9951	24.308	411	0.9936	38.1903	56	0.6702	6.46904	40	0.5939	3.96921	44	0.6419	4.43461	-3.52991	0.900967
Bra037208	5061	1052	0.9621	30.5497	1025	0.9832	28.223	969	0.9755	25.192	825	0.9601	26.6644	894	0.9682	24.8204	738	0.9393	20.8107	-0.215877	0.297851
Bra004950	861	1051	0.9965	179.402	1204	0.9954	194.867	2066	0.9977	315.72	1151	0.9977	218.669	1764	0.9988	287.874	1710	0.9965	283.439	0.195245	0.315785
Bra030844	447	1051	0.9843	345.56	683	0.9911	212.926	738	0.9843	217.232	1259	0.9866	460.716	1112	0.9866	349.546	1347	0.9911	430.057	0.677108	0.665593
Bra019144	2457	1050	0.9927	62.8076	835	0.9919	47.3584	705	0.9825	37.7536	870	0.9752	57.9201	713	0.9621	40.7748	697	0.9609	40.485	-0.0878635	0.175959
Bra033820	1977	1050	0.998	78.0568	864	0.998	60.9008	723	0.996	48.1179	691	0.998	57.1724	792	0.9939	56.2893	725	0.9965	52.3356	-0.174199	0.26891
Bra032445	2802	1048	0.9936	54.9694	1186	0.9818	58.9838	1282	0.9904	60.1998	709	0.9711	41.3898	902	0.9943	45.232	748	0.9668	38.0978	-0.481667	0.529723
Bra017823	609	1047	0.9885	252.672	1714	0.9934	392.202	4064	0.9918	878.034	810	0.9967	217.562	257	0.954	59.2957	665	0.9819	155.837	-1.81541	0.875676
Bra038829	2859	1046	0.9636	53.7707	1080	0.9598	52.6412	848	0.9465	39.0262	935	0.9745	53.4949	762	0.9573	37.4497	708	0.9685	35.3415	-0.203709	0.297311
Bra023485	780	1046	0.9756	197.09	1378	0.9756	246.19	3204	0.9795	540.471	1686	0.9756	353.572	5099	0.9756	918.54	6052	0.991	1107.31	1.27425	0.82302
Bra009384	894	1045	0.953	171.794	506	0.9441	78.8731	709	0.9418	104.348	521	0.9418	95.3268	533	0.9508	83.7717	499	0.9396	79.658	-0.456283	0.537508
Bra037181	1617	1045	0.9988	94.9805	954	0.9988	82.2156	1201	0.9932	97.7255	807	0.9771	81.6354	817	0.9753	70.9937	796	0.9759	70.2537	-0.302735	0.409413
Bra025209	546	1044	0.9963	281.019	1359	0.9963	346.851	973	0.9982	234.474	823	0.9908	246.56	1739	0.9982	447.522	606	0.9908	158.397	-0.0166002	0.0925121
Bra016748	1308	1043	0.9962	117.194	993	0.9977	105.793	854	0.9962	85.9063	1066	0.9977	133.311	1089	0.9985	116.984	1082	0.9954	118.055	0.25397	0.367076
Bra015306	1041	1042	0.9491	147.111	434	0.9366	58.0972	92	0.8521	11.6282	526	0.9549	82.6514	320	0.9414	43.1924	414	0.952	56.7565	-0.247918	0.358952
Bra014005	1014	1042	0.9822	151.028	1381	0.9961	189.789	1611	0.9892	209.041	1309	0.9911	211.162	2146	0.9941	297.372	1917	0.9951	269.805	0.501338	0.571859
Bra003738	1908	1042	0.9974	80.2634	1199	0.9921	87.5703	1301	0.9927	89.7168	1172	0.9958	100.476	1417	0.9979	104.352	1509	0.9979	112.87	0.302799	0.411687
Bra000536	1137	1041	0.9938	134.561	1024	0.9982	125.503	821	0.9965	95.0074	664	0.9965	95.5262	578	0.9938	71.4291	567	0.9956	71.1687	-0.576397	0.607474
Bra005731	276	1041	0.9928	554.332	683	0.9855	344.848	537	0.9964	256	135	0.9783	80.0092	144	0.9674	73.3096	82	0.9457	42.4005	-2.56126	0.905489
Bra003778	669	1041	0.9955	228.693	1290	0.9955	268.707	871	0.9955	171.304	644	0.9776	157.462	520	0.9925	109.216	389	0.9955	82.9831	-0.935413	0.749532
Bra009604	762	1040	0.9961	200.589	1156	0.9934	211.407	1076	0.9921	185.794	658	0.9921	141.249	767	0.9961	141.432	961	0.9987	179.984	-0.369668	0.477623
Bra014744	765	1040	0.9346	199.802	794	0.9268	144.636	843	0.9346	144.991	1005	0.9242	214.892	968	0.932	177.796	1092	0.9346	203.717	0.285193	0.407895
Bra018407	2535	1038	0.957	60.1794	921	0.9775	50.6288	814	0.9396	42.2495	1184	0.9712	76.3992	1106	0.9692	61.3034	985	0.9562	55.4529	0.335688	0.435069
Bra013161	1170	1038	0.9615	130.389	687	0.9538	81.8251	334	0.953	37.5609	561	0.9556	78.4318	304	0.9462	36.5086	278	0.9274	33.9098	-0.746766	0.669776
Bra003524	1014	1036	0.999	150.159	1644	0.998	225.933	1801	0.999	233.696	1015	0.998	163.736	1590	0.999	220.327	1914	0.998	269.383	0.0997602	0.197389
Bra013458	1413	1035	0.9314	107.653	1366	0.9512	134.718	2026	0.9526	188.657	1210	0.9505	140.074	2851	0.9554	283.506	3405	0.9547	343.907	0.832364	0.717847
Bra036010	1425	1035	0.9326	106.747	785	0.9382	76.7663	740	0.9382	68.3269	938	0.9291	107.672	790	0.9375	77.8968	721	0.946	72.2082	0.0336183	0.103444
Bra010263	1299	1035	0.9938	117.101	2055	0.9962	220.454	2154	0.9954	218.178	1454	0.9954	183.092	1831	0.9962	198.055	1703	0.9962	187.099	0.0321256	0.104523
Bra040854	2121	1035	0.9477	71.7179	1474	0.9514	96.844	1746	0.9543	108.312	443	0.9236	34.1647	539	0.9307	35.7072	513	0.9397	34.5178	-1.40725	0.819699
Bra037411	861	1035	0.9919	176.671	1335	0.9861	216.07	729	0.993	111.404	560	0.9895	106.39	1092	0.9942	178.208	645	0.9919	106.911	-0.364792	0.467664
Bra027485	999	1034	0.993	152.119	933	0.996	130.146	987	0.991	129.995	1040	0.995	170.288	1013	0.992	142.479	1027	0.995	146.714	0.156449	0.267768
Bra003273	1020	1034	0.9902	148.987	94	0.902	12.8423	67	0.9127	8.6427	2081	0.9941	333.724	544	0.9804	74.9387	734	0.9951	102.698	1.5848	0.848951
Bra016269	360	1033	0.9556	421.722	764	0.9472	295.738	718	0.9583	262.42	1367	0.9722	621.128	1131	0.9583	441.436	1297	0.9556	514.166	0.68626	0.669819
Bra020234	2088	1033	0.977	72.7106	1657	0.999	110.588	1362	0.9986	85.8265	919	0.9732	71.9946	874	0.9737	58.8151	748	0.966	51.1255	-0.564853	0.591338
Bra029697	1695	1031	0.9835	89.3958	1596	0.9947	131.214	1117	0.9858	86.7078	1034	0.9876	99.7851	1333	0.9906	110.501	952	0.9847	80.1555	-0.0814783	0.171934
Bra011076	2169	1030	0.9982	69.792	982	0.9982	63.0911	757	0.9876	45.921	738	0.9959	55.656	1089	0.9912	70.5466	837	0.9986	55.0722	0.0197981	0.09046
Bra025924	504	1029	0.998	300.063	683	0.998	188.845	1167	0.9921	304.66	697	0.994	226.213	713	0.998	198.777	714	0.998	202.178	-0.339503	0.454389
Bra030919	921	1029	0.9989	164.204	1077	0.9978	162.957	720	0.9978	102.86	886	0.9967	157.358	650	0.9946	99.1657	490	0.9935	75.9281	-0.371261	0.474698
Bra006056	750	1029	0.9707	201.643	998	0.972	185.432	1057	0.9747	185.434	1354	0.9693	295.306	1453	0.976	272.215	1472	0.9747	280.1	0.566122	0.612033
Bra001040	1620	1028	0.9821	93.2623	1213	0.9821	104.343	1081	0.9802	87.7982	1210	0.9802	122.176	952	0.9802	82.5714	829	0.9747	73.0307	-0.0390689	0.115143
Bra028645	837	1027	0.9976	180.332	653	0.9952	108.719	546	0.9964	85.8306	678	0.9964	132.501	843	0.9976	141.517	644	0.9976	109.806	0.0340132	0.104169
Bra030248	3096	1027	0.9761	48.7526	1149	0.9713	51.7172	1060	0.9871	45.0484	687	0.9609	36.297	951	0.9755	43.1606	903	0.9764	41.6249	-0.26521	0.365225
Bra009790	3948	1027	0.9258	38.2315	1035	0.9344	36.5325	1119	0.9329	37.293	981	0.9222	40.645	910	0.9438	32.3871	819	0.924	29.6055	-0.126674	0.211796
Bra020447	2064	1026	0.9671	73.0577	1432	0.969	96.6828	1240	0.9603	79.0473	551	0.9666	43.6674	1266	0.97	86.185	964	0.9714	66.6551	-0.340331	0.441923
Bra033774	1779	1026	0.9949	84.7617	516	0.9826	40.4194	522	0.9972	38.6073	1101	0.9955	101.234	1150	0.9949	90.83	1394	0.9944	111.829	0.891729	0.721337
Bra008506	7842	1026	0.8757	19.2286	1061	0.8869	18.854	1057	0.9178	17.7347	930	0.8252	19.3986	1037	0.8642	18.5806	1008	0.8409	18.3442	0.0130226	0.0709866
Bra034321	783	1025	0.9923	192.393	879	0.9962	156.438	2089	0.9923	351.036	666	0.9847	139.132	569	0.9898	102.108	686	0.9949	125.034	-0.934159	0.747966
Bra025989	3078	1024	0.9253	48.8944	1435	0.9623	64.9679	1311	0.9561	56.0414	349	0.8457	18.5469	715	0.8993	32.6396	717	0.9107	33.2443	-1.00888	0.732259
Bra021961	1176	1024	0.9753	127.974	522	0.966	61.8556	746	0.9609	83.4654	1156	0.9787	160.792	728	0.9787	86.9825	647	0.9753	78.5169	0.255705	0.374914
Bra000158	1275	1022	0.9929	117.806	1616	0.9969	176.623	2866	0.9976	295.761	2691	0.9992	345.238	3225	0.9969	355.408	2217	0.9984	248.154	0.684924	0.664377
Bra002954	1398	1022	0.9957	107.441	739	0.9921	73.6636	658	0.9964	61.9289	649	0.9957	75.9368	764	0.995	76.7881	815	0.9886	83.1987	-0.0428383	0.114931
Bra021868	2475	1022	0.9794	60.6881	217	0.9487	12.218	268	0.941	14.2474	1596	0.9846	105.481	1245	0.9846	70.6808	1352	0.9859	77.9593	1.54388	0.831852
Bra007699	1518	1021	0.8004	98.8512	1360	0.805	124.848	1121	0.805	97.1647	329	0.7892	35.4519	287	0.7846	26.5655	318	0.7905	29.8966	-1.80361	0.85991
Bra025448	1752	1021	0.9595	85.6485	994	0.9686	79.0621	974	0.9663	73.1475	975	0.9612	91.0302	819	0.9566	65.6837	780	0.9515	63.537	-0.110954	0.203408
Bra006873	2628	1020	0.9726	57.0431	739	0.9566	39.1864	807	0.9874	40.4039	645	0.9635	40.1467	879	0.9726	46.9971	946	0.9802	51.3727	0.0197476	0.0893335
Bra028651	2055	1020	0.9981	72.9485	1355	0.9981	91.8847	1424	0.9995	91.1744	744	0.9985	59.221	1477	0.9985	100.99	1636	0.9995	113.616	0.0970728	0.193735
Bra029906	1959	1019	0.9944	76.4483	1568	0.9939	111.539	1602	0.9959	107.598	996	0.9929	83.1649	1491	0.9974	106.943	1631	0.9985	118.819	0.0636893	0.138091
Bra014523	1335	1019	0.9371	112.181	846	0.9378	88.309	736	0.9356	72.539	970	0.9483	118.852	917	0.9476	96.5152	818	0.9438	87.4457	0.149369	0.249849
Bra016224	1884	1018	0.9973	79.4136	1338	0.9989	98.9672	2401	0.9979	167.682	743	0.9936	64.5094	870	0.9963	64.8852	1178	0.9958	89.234	-0.662551	0.644871
Bra004590	2826	1018	0.9922	52.9424	1333	0.9904	65.7315	1318	0.9926	61.3646	692	0.9317	40.0543	973	0.9738	48.378	989	0.9802	49.9448	-0.379701	0.463391
Bra020005	1242	1018	0.9911	120.463	976	0.9895	109.508	1064	0.9879	112.718	1362	0.9936	179.379	1385	0.9936	156.688	1715	0.9944	197.065	0.63759	0.641148
Bra023983	1038	1016	0.6339	143.855	779	0.6513	104.582	454	0.6464	57.5484	727	0.6252	114.565	226	0.6127	30.5928	173	0.6387	23.7856	-0.856921	0.714303
Bra007316	654	1015	0.9985	228.095	896	0.9969	190.918	801	0.9908	161.15	710	0.9908	177.581	607	0.9878	130.412	517	0.9985	112.818	-0.463285	0.543654
Bra020800	1245	1014	0.9815	119.701	1541	0.9952	172.484	1182	0.9912	124.917	978	0.9928	128.494	1070	0.996	120.76	623	0.9863	71.4143	-0.379319	0.481568
Bra009505	1008	1014	0.996	147.845	1227	0.998	169.629	1171	0.9861	152.852	851	0.9901	138.097	1267	0.9911	176.613	1147	0.996	162.394	0.020644	0.0922318
Bra016602	2760	1014	0.9913	53.9954	620	0.9764	31.3039	252	0.9659	12.0134	300	0.9467	17.7798	60	0.5779	3.05457	50	0.5793	2.5854	-2.0549	0.824512
Bra031043	606	1012	0.9934	245.435	567	0.9967	130.385	551	0.9818	119.634	420	0.9785	113.368	487	0.9917	112.918	478	0.9917	112.57	-0.548075	0.59668
Bra008053	2601	1012	0.9842	57.1832	864	0.9739	46.2902	695	0.97	35.1576	743	0.9831	46.7265	1337	0.9808	72.2268	1160	0.9796	63.6479	0.397446	0.480051
Bra041148	600	1011	0.8767	247.644	949	0.8833	220.41	1304	0.9	285.957	801	0.8967	218.372	772	0.8683	180.79	771	0.8817	183.387	-0.372207	0.478887
Bra021569	2142	1011	0.9958	69.3681	715	0.9855	46.516	666	0.9869	40.91	278	0.9645	21.2295	179	0.9585	11.742	217	0.9304	14.4579	-1.72502	0.829848
Bra034075	1170	1011	0.8256	126.997	927	0.8675	110.41	917	0.8325	103.124	1119	0.8667	156.444	1143	0.8598	137.268	1221	0.8282	148.935	0.378369	0.482203
Bra018503	1515	1011	0.971	98.0769	1586	0.963	145.884	2111	0.967	183.337	1036	0.963	111.857	2657	0.9941	246.426	2899	0.9683	273.087	0.563245	0.604914
Bra002993	2574	1010	0.9876	57.6688	706	0.9876	38.2219	968	0.988	49.4814	572	0.979	36.3498	464	0.9693	25.3289	504	0.9526	27.944	-0.697813	0.629476
Bra033566	1194	1010	0.9992	124.321	806	0.9983	94.069	877	0.9992	96.6429	659	0.9966	90.2809	570	0.995	67.0777	647	0.9966	77.3332	-0.424736	0.508208
Bra018955	438	1009	0.9954	338.567	1129	0.9886	359.199	1340	0.9954	402.537	676	0.9954	252.457	1427	0.9977	457.781	1922	0.9977	626.247	0.280541	0.400956
Bra020913	2511	1008	0.9976	58.9986	991	0.9968	54.9975	1033	0.9996	54.1288	951	0.9948	61.9511	901	0.9972	50.418	767	0.9976	43.5928	-0.10834	0.199241
Bra033324	990	1008	0.997	149.642	587	0.9747	82.6264	725	0.9889	96.3558	228	0.996	37.6716	133	0.9626	18.8766	141	0.9717	20.3259	-2.09587	0.876289
Bra025932	4047	1008	0.6046	36.6063	837	0.577	28.8209	767	0.4653	24.9366	799	0.4423	32.2945	757	0.4952	26.2827	691	0.5246	24.3675	-0.123595	0.197463
Bra037299	5610	1008	0.9162	26.4074	1163	0.918	28.889	1031	0.9041	24.1808	999	0.8635	29.1285	1133	0.9191	28.3775	1041	0.8971	26.4822	0.0796451	0.156755
Bra006035	1020	1007	0.9716	145.097	890	0.9706	121.592	690	0.9922	89.0069	872	0.9873	139.84	975	0.9696	134.311	699	0.9706	97.801	0.0644729	0.138599
Bra028393	3798	1006	0.986	38.9288	902	0.9932	33.0954	909	0.9853	31.4908	785	0.9795	33.8088	1096	0.9813	40.5474	1017	0.9984	38.2149	0.120996	0.202684
Bra030547	1590	1005	0.9491	92.896	979	0.9371	85.8028	1224	0.9472	101.288	1073	0.9377	110.387	1520	0.9497	134.324	1152	0.9283	103.4	0.314188	0.421974
Bra021074	393	1004	0.9924	375.465	1199	0.9924	425.15	2759	0.9924	923.707	663	0.9924	275.954	577	0.9949	206.296	1333	0.9924	484.065	-0.835464	0.726335
Bra037331	1215	1001	0.9975	121.084	865	0.9984	99.2101	876	0.9942	94.8643	614	0.9918	82.6622	519	0.9951	60.0204	464	0.9737	54.5014	-0.676533	0.651133
Bra031193	1239	1001	0.9992	118.738	655	0.9927	73.6692	465	0.9976	49.3806	840	0.9984	110.898	570	0.9887	64.6415	522	0.9927	60.1264	-0.0370017	0.11436
Bra000656	1671	998	0.9994	87.7773	1110	0.9934	92.5683	1025	0.9952	80.7091	911	0.9898	89.1778	879	0.9982	73.9129	778	0.9844	66.4461	-0.185627	0.29335
Bra035389	1710	998	0.9988	85.7754	1048	0.9959	85.4046	926	0.9971	71.2508	619	0.9947	59.212	896	0.9936	73.624	823	0.9912	68.6863	-0.266633	0.379568
Bra036512	1743	998	0.9857	84.1514	749	0.9776	59.8826	696	0.9816	52.5396	550	0.9822	51.6155	454	0.9656	36.5987	463	0.9748	37.9097	-0.640227	0.617777
Bra006626	3921	997	0.9702	37.3703	905	0.9674	32.1638	811	0.9617	27.2144	962	0.9763	40.1322	920	0.9263	32.9685	1016	0.9666	36.9797	0.186246	0.272924
Bra015397	672	997	0.8943	218.049	1218	0.8958	252.577	1597	0.8958	312.687	887	0.8929	215.908	1731	0.8973	361.939	1981	0.8973	420.709	0.350253	0.463232
Bra006004	1116	997	0.9471	131.298	583	0.991	72.7981	535	0.9364	63.076	416	0.9875	60.9739	322	0.9875	40.5415	255	0.9839	32.6094	-0.994196	0.745999
Bra022356	972	997	0.8961	150.75	866	0.894	124.156	844	0.9023	114.249	941	0.9002	158.357	1003	0.8961	144.991	938	0.8858	137.722	0.180667	0.288172
Bra000401	717	996	0.7462	204.159	1111	0.7462	215.929	1298	0.749	238.194	849	0.7476	193.688	1558	0.7462	305.32	1307	0.7671	260.149	0.205696	0.325268
Bra012176	1407	996	0.9936	104.038	957	0.9972	94.7837	984	0.9801	92.0187	559	0.9964	64.9879	900	0.9908	89.8785	702	0.9993	71.2048	-0.363452	0.460397
Bra019078	1239	995	0.9831	118.027	1024	0.9774	115.171	1065	0.9774	113.098	916	0.9806	120.931	1235	0.975	140.056	1051	0.9782	121.059	0.141747	0.240546
Bra034214	555	995	0.991	263.486	1305	0.9946	327.668	1448	0.9892	343.282	1103	0.9874	325.085	1556	0.9946	393.935	1832	0.9946	471.084	0.348921	0.463687
Bra003539	2061	995	0.9956	70.9534	830	0.9937	56.1198	708	0.9806	45.1991	1050	0.9898	83.3348	851	0.9903	58.0175	857	0.9835	59.3429	0.220315	0.32924
Bra005306	1344	995	0.9955	108.806	1087	0.997	112.706	1754	0.9955	171.714	739	0.9985	89.9415	1841	0.9985	192.47	1311	0.9978	139.21	0.10059	0.196337
Bra014435	525	994	0.9962	278.263	704	0.9943	186.866	518	0.9886	129.821	830	0.9886	258.603	912	0.9943	244.086	620	0.9981	168.538	0.174035	0.279493
Bra036813	1500	994	0.7373	97.392	877	0.736	81.475	808	0.7387	70.8753	809	0.7407	88.2211	691	0.74	64.7283	727	0.7387	69.1687	-0.169113	0.273141
Bra004442	771	994	0.9831	189.479	893	0.9792	161.404	1062	0.9831	181.236	1268	0.9857	269.017	1373	0.9818	250.221	1629	0.9818	301.532	0.62523	0.640995
Bra011449	1347	993	0.9859	108.345	915	0.9985	94.6606	942	0.9955	92.0149	1100	0.9963	133.58	1478	0.9993	154.175	1527	0.9933	161.785	0.607631	0.626768
Bra029200	2163	991	0.9884	67.3357	932	0.9898	60.0448	869	0.9945	52.8613	208	0.9149	15.7297	887	0.9884	57.6202	411	0.9764	27.1176	-0.843204	0.691344
Bra001175	4095	991	0.9255	35.5671	1434	0.9343	48.799	1514	0.9219	48.646	829	0.9267	33.1143	1415	0.9314	48.5523	1299	0.9368	45.2711	-0.0674353	0.14229
Bra006772	1335	990	0.9071	108.989	724	0.8944	75.5741	628	0.8876	61.8947	778	0.8906	95.3264	1063	0.8959	111.882	949	0.9064	101.45	0.32467	0.428479
Bra023044	1230	990	0.9943	118.293	811	0.9976	91.8822	890	0.9959	95.205	641	0.9967	85.2448	511	0.9959	58.3745	423	0.9919	49.0797	-0.664257	0.642137
Bra034821	2427	989	0.9988	59.8901	1323	0.9967	75.9637	1105	0.9959	59.9056	631	0.9687	42.528	918	0.9843	53.1472	698	0.9823	41.0442	-0.517863	0.559854
Bra008912	306	988	0.9935	474.53	871	0.9804	396.655	790	0.9739	339.688	1182	0.9902	631.846	837	0.9967	384.337	904	0.9902	421.612	0.24781	0.372391
Bra034244	1308	988	0.9962	111.014	1138	0.9924	121.241	1133	0.9977	113.972	974	0.9962	121.805	1351	0.9962	145.129	1090	0.9969	118.928	0.156371	0.266816
Bra030555	2346	988	0.9962	61.8952	1041	0.9928	61.8356	826	0.9855	46.3262	863	0.9936	60.1725	802	0.9893	48.0346	768	0.9932	46.7196	-0.134433	0.221713
Bra033558	1077	988	0.987	134.825	798	0.9972	103.253	764	0.9851	93.3367	597	0.987	90.6721	756	0.9916	98.6311	746	0.9824	98.8529	-0.201786	0.311718
Bra023575	1791	988	0.981	81.0755	859	0.9754	66.8365	766	0.9827	56.274	921	0.9743	84.1161	905	0.9821	71.0004	848	0.9832	67.572	0.125143	0.224325
Bra028531	7002	987	0.8847	20.7168	1122	0.9133	22.3299	1054	0.8997	19.8058	754	0.7222	17.6143	908	0.878	18.221	805	0.8233	16.4074	-0.266744	0.320661
Bra018039	870	987	0.8908	166.735	1008	0.8931	161.457	850	0.8954	128.551	617	0.8816	116.006	1502	0.9	242.582	638	0.8885	104.657	0.0203936	0.0922159
Bra023573	1071	986	0.9701	135.306	1113	0.9627	144.818	774	0.9664	95.0881	561	0.9645	85.6818	583	0.9589	76.4868	510	0.9636	67.959	-0.70527	0.665953
Bra031456	2301	985	0.9974	62.9141	777	0.9987	47.0566	1112	0.9917	63.5862	483	0.9965	34.3357	515	0.9961	31.4484	542	0.9948	33.6162	-0.804087	0.676636
Bra005264	4203	984	0.9657	34.4084	904	0.9584	29.9726	941	0.9607	29.4581	647	0.9553	25.1802	677	0.9417	22.6327	875	0.9408	29.7108	-0.27555	0.353336
Bra013091	603	984	0.995	239.831	1899	0.9983	438.858	2335	0.995	509.5	2146	0.9967	582.14	8005	0.9983	1865.31	4754	0.9983	1125.14	1.58821	0.859375
Bra014403	546	984	0.9982	264.869	895	0.9945	228.426	999	0.9963	240.74	1034	0.9945	309.773	1073	0.9963	276.131	1014	0.9927	265.04	0.213215	0.325643
Bra021733	3297	984	0.7246	43.8636	1194	0.734	50.4663	1454	0.741	58.0257	1131	0.7346	56.1124	1991	0.7364	84.8516	2136	0.7234	92.4589	0.615503	0.615862
Bra021872	1980	982	0.9965	72.8911	1058	0.9965	74.4623	865	0.9944	57.4812	788	0.9924	65.0993	854	0.9894	60.6039	778	0.9919	56.0765	-0.172269	0.270423
Bra022264	1032	979	0.9952	139.422	1155	0.9932	155.962	1020	0.9961	130.046	914	0.9952	144.871	1587	0.9952	216.075	1185	0.9961	163.872	0.302899	0.416722
Bra038022	10965	978	0.7947	13.1087	941	0.7511	11.9591	716	0.7816	8.5917	804	0.7166	11.994	1002	0.7586	12.84	696	0.7335	9.05872	0.00996524	0.0671733
Bra013013	1164	978	0.9914	123.485	1319	0.994	157.909	1591	0.9931	179.842	995	0.9974	139.825	2002	0.9966	241.668	2229	0.9991	273.29	0.505509	0.577439
Bra004029	1863	978	0.9925	77.1532	880	0.9919	65.8242	1179	0.9946	83.2676	399	0.978	35.0328	567	0.986	42.764	537	0.9801	41.1365	-0.927733	0.726515
Bra015638	498	977	0.9819	288.332	1154	0.9839	322.918	1352	0.99	357.209	1147	0.9839	376.746	766	0.99	216.126	1019	0.99	292.019	-0.130191	0.231709
Bra019632	579	977	0.8204	247.996	781	0.8204	187.97	657	0.8187	149.301	1225	0.8221	346.077	1129	0.8204	273.983	1228	0.8152	302.682	0.656833	0.655444
Bra033337	2289	977	0.9987	62.7302	863	0.9948	52.5389	3110	0.9978	178.768	465	0.9983	33.2294	1447	0.993	88.824	697	0.9917	43.4563	-0.829082	0.703889
Bra004225	528	977	0.9886	271.95	771	0.9792	203.487	780	0.9602	194.373	1286	0.9602	398.402	1137	0.9943	302.576	1433	0.9981	387.328	0.700261	0.672585
Bra030673	396	977	0.9949	362.6	682	0.9924	239.997	1421	0.9949	472.143	445	0.9899	183.815	707	0.9975	250.86	490	0.9697	176.59	-0.814117	0.714552
Bra005261	1290	976	0.9209	111.196	729	0.9209	78.7506	649	0.914	66.1957	1114	0.9155	141.257	806	0.9171	87.7916	1005	0.9186	111.184	0.409578	0.502592
Bra032708	1533	976	0.9909	93.5698	732	0.9954	66.5403	794	0.9974	68.148	791	0.9909	84.4013	790	0.983	72.409	901	0.9902	83.8782	0.0765008	0.170284
Bra026471	1674	975	0.9319	85.6007	668	0.9247	55.6079	779	0.9367	61.229	304	0.9056	29.7052	94	0.8441	7.89005	54	0.6183	4.60367	-2.2622	0.871053
Bra025882	2214	975	0.9923	64.7225	348	0.9485	21.9037	343	0.9788	20.3841	899	0.9932	66.4197	829	0.9806	52.612	749	0.9941	48.2804	0.644792	0.611145
Bra014692	858	975	0.9953	167.011	742	0.993	120.513	519	0.9848	79.5893	1061	0.993	202.275	461	0.993	75.4955	635	0.9709	105.622	0.0625975	0.138604
Bra024160	642	974	0.9938	222.973	843	0.9922	182.982	698	0.9891	143.052	818	0.9922	208.417	813	0.9907	177.936	775	0.9984	172.279	0.0250727	0.104274
Bra006347	3723	974	0.9616	38.4498	1261	0.978	47.1996	1104	0.9739	39.0167	1053	0.9363	46.2648	792	0.9337	29.891	838	0.9471	32.1231	-0.203318	0.292578
Bra017443	1644	974	0.958	87.0734	1436	0.9811	121.722	1233	0.9763	98.6816	797	0.9805	79.2997	1048	0.9775	89.5709	713	0.9757	61.8948	-0.414051	0.500793
Bra026919	3621	974	0.9329	39.5329	577	0.9412	22.2056	552	0.9028	20.0579	475	0.9075	21.4575	578	0.934	22.4288	578	0.9343	22.7806	-0.295065	0.361343
Bra026794	444	973	0.9932	322.076	116	0.9932	36.4075	124	0.9865	36.7463	817	0.9955	300.991	897	0.9955	283.868	896	0.9955	287.999	1.14306	0.795687
Bra028863	1386	973	0.8932	103.176	1054	0.9214	105.973	856	0.9069	81.2616	603	0.9293	71.1654	670	0.8831	67.9234	549	0.9076	56.5295	-0.570049	0.59843
Bra009569	1092	970	0.9853	130.55	667	0.978	85.1175	379	0.9799	45.6658	46	0.8828	6.89049	60	0.8654	7.72034	55	0.87	7.18797	-3.58357	0.91393
Bra010620	2031	970	0.9739	70.1924	821	0.9828	56.3312	652	0.9808	42.2389	882	0.9749	71.0352	685	0.9813	47.3902	728	0.9769	51.155	0.00697453	0.0730069
Bra008737	1155	968	0.9957	123.175	777	0.9913	93.7465	716	0.9887	81.5654	693	0.9524	98.1446	917	0.9974	111.557	564	0.9861	69.6889	-0.0953859	0.194232
Bra017464	897	968	0.9989	158.603	591	0.9989	91.8144	550	0.9967	80.6761	427	0.9989	77.8665	356	0.9967	55.7654	348	0.9989	55.3673	-0.808859	0.701203
Bra006547	822	966	0.9623	172.716	870	0.9611	147.49	635	0.9623	101.643	483	0.9623	96.1148	369	0.9002	63.0757	385	0.9623	66.8429	-0.900192	0.73072
Bra031434	2421	966	0.9988	58.6422	559	0.9938	32.1761	445	0.9975	24.1847	575	0.9967	38.8497	372	0.9955	21.5902	365	0.995	21.5161	-0.488749	0.513973
Bra021810	3015	965	0.9841	47.0401	975	0.9881	45.0644	990	0.9861	43.2039	1029	0.9924	55.8268	1009	0.9927	47.0231	1124	0.9917	53.2041	0.205795	0.30699
Bra037523	1305	965	0.9808	108.679	762	0.99	81.3693	547	0.9893	55.1508	828	0.9854	103.785	486	0.9808	52.3279	509	0.9701	55.6639	-0.211407	0.317276
Bra012041	7650	964	0.8952	18.5201	999	0.9009	18.1978	888	0.8952	15.2731	929	0.8912	19.8641	909	0.8779	16.6959	818	0.8546	15.2601	-0.00474965	0.0627201
Bra016344	546	964	0.9231	259.485	905	0.9249	230.979	703	0.9194	169.409	911	0.9267	272.923	568	0.9176	146.172	590	0.9249	154.215	-0.202874	0.31542
Bra009794	3099	964	0.9558	45.7176	758	0.9435	34.085	619	0.9445	26.2811	642	0.9571	33.8866	447	0.9197	20.2672	372	0.9145	17.1312	-0.573533	0.552835
Bra009404	1830	964	0.9131	77.4202	992	0.8852	75.5399	866	0.8809	62.2647	998	0.9098	89.2061	855	0.8945	65.6482	832	0.8858	64.8841	0.0299429	0.102661
Bra009218	1935	963	0.9897	73.1431	1314	0.9959	94.6303	1174	0.9953	79.8292	1056	0.9943	89.2684	622	0.9871	45.1666	415	0.9773	30.6079	-0.585186	0.602841
Bra037731	2631	963	0.9209	53.794	927	0.9259	49.0992	2678	0.9304	133.926	935	0.8981	58.1307	1455	0.924	77.7051	2324	0.9255	126.061	0.145214	0.248088
Bra036101	1377	962	0.9375	102.676	1099	0.9317	111.219	852	0.9303	81.4105	575	0.9267	68.3044	784	0.9368	80	561	0.9383	58.1427	-0.516438	0.572319
Bra039742	1494	961	0.9933	94.5368	976	0.9987	91.0364	676	0.9839	59.5348	367	0.998	40.1819	190	0.929	17.8694	150	0.9491	14.3287	-1.75975	0.848285
Bra024875	1722	960	0.9884	81.9344	1583	0.9983	128.104	1207	0.9983	92.2251	973	0.9959	92.4261	1346	0.9965	109.83	815	0.9878	67.5446	-0.163916	0.265293
Bra000875	642	960	0.9798	219.768	276	0.9611	59.9087	261	0.9766	53.491	2462	0.9798	627.289	1530	0.9751	334.861	1810	0.9751	402.355	2.03406	0.886602
Bra022254	1008	959	0.997	139.825	728	0.996	100.644	449	0.9901	58.6085	362	0.994	58.7439	224	0.9871	31.2245	115	0.9504	16.2818	-1.49305	0.829462
Bra010730	1218	959	0.9934	115.718	958	0.991	109.606	969	0.986	104.677	795	0.9901	106.766	540	0.991	62.2951	553	0.9704	64.7954	-0.496842	0.561959
Bra032664	6888	959	0.895	20.4623	957	0.8994	19.3613	937	0.9242	17.8987	904	0.8258	21.4679	1116	0.92	22.7656	979	0.8567	20.2841	0.160565	0.226102
Bra009149	1467	959	0.9973	96.0764	425	0.998	40.3715	520	0.9966	46.6389	807	0.998	89.9826	763	0.998	73.0806	974	0.9966	94.7535	0.493818	0.549281
Bra021971	1041	958	0.9741	135.252	567	0.976	75.9011	542	0.9693	68.5052	468	0.976	73.5377	410	0.9769	55.3402	396	0.9702	54.2889	-0.610506	0.617549
Bra002427	3024	958	0.9954	46.5599	897	0.9947	41.3358	1010	0.9831	43.9455	997	0.9874	53.9297	1018	0.9957	47.3014	1017	0.9818	47.996	0.178709	0.273046
Bra034736	1032	958	0.9961	136.431	835	0.9971	112.752	739	0.9932	94.2192	829	0.9981	131.398	1002	0.9952	136.426	1009	0.9922	139.533	0.246395	0.367737
Bra027661	1266	957	0.9968	111.098	557	0.9905	61.3109	457	0.9779	47.496	727	0.9921	93.9325	630	0.9913	69.9221	727	0.9882	81.9534	0.160652	0.262902
Bra018677	918	957	0.927	153.214	779	0.9063	118.253	653	0.9096	93.5934	1930	0.8998	343.898	1191	0.8214	182.296	1333	0.8214	207.231	1.00652	0.76634
Bra037385	1299	957	0.9977	108.276	2518	0.9954	270.124	2364	0.9954	239.449	320	0.9538	40.2954	602	0.9977	65.1171	810	0.9938	88.9902	-1.6682	0.859608
Bra031219	729	957	0.9945	192.936	734	0.9904	140.309	605	0.9822	109.195	831	0.9904	186.461	778	0.9904	149.955	888	0.9904	173.841	0.205743	0.323819
Bra023395	744	956	0.9946	188.848	655	0.9825	122.683	492	0.9879	87.0096	858	0.9987	188.638	1208	0.9919	228.14	772	0.9919	148.085	0.503173	0.569432
Bra008355	753	956	0.9681	186.591	1007	0.9695	186.359	1149	0.9681	200.771	1101	0.9681	239.17	1007	0.9708	187.907	670	0.9681	126.983	-0.050306	0.128254
Bra022867	1404	956	0.9551	100.073	758	0.9537	75.2347	843	0.9523	79.0015	463	0.9473	53.9422	1039	0.9523	103.981	950	0.9558	96.5657	0.00101936	0.0627201
Bra024812	1176	955	0.9889	119.35	803	0.9957	95.1534	925	0.9957	103.493	378	0.9685	52.5774	1376	0.9923	164.406	455	0.9796	55.2167	-0.224341	0.336623
Bra006068	1650	955	0.9279	85.0644	988	0.9273	83.4428	835	0.9267	66.5852	908	0.9248	90.0154	581	0.9182	49.4766	617	0.9194	53.3663	-0.285686	0.396942
Bra026162	2595	954	0.9592	54.0305	921	0.963	49.4582	882	0.9707	44.7204	1056	0.9738	66.5643	963	0.958	52.1431	924	0.9692	50.816	0.19385	0.286258
Bra034705	1182	954	0.9746	118.62	1213	0.9645	143.008	658	0.9526	73.2459	372	0.9552	51.4802	271	0.8638	32.2151	200	0.9662	24.1479	-1.63468	0.846661
Bra039144	1593	953	0.9918	87.9236	1068	0.9931	93.4268	1014	0.9887	83.7524	1016	0.9925	104.326	1117	0.9931	98.5247	1174	0.9925	105.176	0.216506	0.335957
Bra033615	3585	952	0.9975	39.028	604	0.9833	23.4781	873	0.9894	32.0405	376	0.9609	17.1559	614	0.9944	24.0651	660	0.9861	26.2737	-0.486253	0.499672
Bra018379	1350	952	0.9793	103.641	1136	0.9904	117.263	1256	0.9963	122.414	969	0.9956	117.41	450	0.98	46.8367	627	0.9941	66.2827	-0.574594	0.602249
Bra016436	546	951	0.9945	255.986	1056	0.9963	269.518	893	0.989	215.196	467	0.9945	139.907	653	0.9963	168.046	540	0.9945	141.146	-0.721856	0.677588
Bra000719	3507	950	0.9458	39.8122	1013	0.9547	40.2522	986	0.9607	36.9927	870	0.9299	40.5787	880	0.9287	35.2577	842	0.9367	34.2644	-0.0883868	0.172315
Bra010735	1152	950	0.9913	121.199	882	0.9931	106.692	911	0.9957	104.05	937	0.9913	133.046	1018	0.9939	124.166	1010	0.9983	125.122	0.20391	0.312876
Bra025416	1383	950	0.9971	100.955	905	0.9855	91.189	822	0.987	78.2032	390	0.9754	46.1272	534	0.9892	54.2534	433	0.9913	44.6819	-0.89814	0.72102
Bra041007	3144	950	0.8308	44.4088	850	0.8349	37.6749	833	0.8311	34.8608	881	0.8305	45.8362	1074	0.8279	47.9987	883	0.8368	40.0815	0.195508	0.293672
Bra013539	1368	949	0.9167	101.955	1196	0.9196	121.832	1107	0.9115	106.472	718	0.9137	85.8526	648	0.9466	66.5574	709	0.9094	73.965	-0.544883	0.58597
Bra036577	3555	949	0.9345	39.2333	1313	0.9446	51.4684	1303	0.9511	48.2258	2158	0.9426	99.2949	3764	0.9564	148.771	3307	0.9685	132.758	1.45479	0.831376
Bra004504	552	949	0.9783	252.671	1512	0.9801	381.706	1598	0.9783	380.901	926	0.9764	274.402	1407	0.9783	358.148	1656	0.9783	428.142	0.0631303	0.139889
Bra037992	2166	948	0.9903	64.3247	564	0.9903	36.2858	473	0.9857	28.7328	839	0.9769	63.3605	1143	0.9954	74.1473	1150	0.9922	75.7714	0.721538	0.654026
Bra003434	1518	948	0.9769	91.7835	1123	0.9736	103.092	1223	0.9664	106.006	892	0.969	96.1187	1341	0.9697	124.127	1297	0.9769	121.937	0.185571	0.296417
Bra021281	1062	948	0.9972	131.193	807	0.9878	105.892	537	0.9906	66.5311	395	0.9849	60.8398	483	0.9981	63.9043	311	0.9906	41.7929	-0.86641	0.716815
Bra028506	4785	947	0.9469	29.0868	856	0.9536	24.9292	1071	0.9636	29.4498	579	0.9152	19.793	1004	0.9214	29.4822	850	0.92	25.3515	-0.161494	0.236997
Bra026613	1872	947	0.9776	74.3485	961	0.9872	71.5374	792	0.9925	55.6665	959	0.9968	83.7969	1183	0.9984	88.7946	1055	0.9909	80.429	0.328099	0.433207
Bra007099	975	947	0.9969	142.749	574	0.999	82.0395	1435	0.999	193.652	474	0.9969	79.5223	289	0.9938	41.6486	545	0.9969	79.7734	-1.05823	0.771031
Bra033775	1803	946	0.9978	77.1123	650	0.9922	50.2381	602	0.9867	43.9315	421	0.9456	38.1945	355	0.9861	27.6656	374	0.98	29.6034	-0.84335	0.688927
Bra013660	1881	946	0.8506	73.9146	686	0.841	50.8219	826	0.848	57.7785	575	0.8352	50.0028	708	0.8299	52.8874	745	0.8453	56.5241	-0.195235	0.302113
Bra033195	3144	946	0.9749	44.2218	1093	0.9784	48.4455	895	0.9704	37.4555	850	0.9548	44.2233	2703	0.9835	120.801	1845	0.9771	83.7491	0.934959	0.729963
Bra002568	1374	946	0.9738	101.189	735	0.9687	74.5447	664	0.9796	63.5852	803	0.9847	95.5969	791	0.9738	80.8905	733	0.9709	76.1348	0.0780483	0.170792
Bra030437	2079	945	0.9913	66.8045	1086	0.9995	72.7933	730	0.9764	46.2001	759	0.9889	59.7176	700	0.9995	47.3098	459	0.9764	31.5083	-0.423477	0.494309
Bra003970	705	944	0.9986	196.794	751	0.9943	148.445	792	0.9972	147.812	577	0.9972	133.876	422	0.9957	84.1068	394	0.9972	79.7578	-0.727684	0.677239
Bra007284	2514	943	0.7017	55.1283	1715	0.7176	95.0637	2458	0.7836	128.645	333	0.679	21.6668	621	0.7072	34.7083	930	0.7005	52.7939	-1.35286	0.81194
Bra037150	3600	943	0.3744	38.4979	847	0.3836	32.7866	842	0.4625	30.774	958	0.4186	43.5289	1150	0.3461	44.8852	1109	0.4614	43.9638	0.375265	0.449518
Bra001598	585	942	0.9897	236.659	374	0.959	89.0905	900	0.9915	202.424	177	0.9846	49.4917	279	0.9744	67.0125	343	0.9795	83.6767	-1.39971	0.831123
Bra025961	774	941	0.9974	178.68	649	0.9948	116.848	1094	0.9987	185.974	486	0.9793	102.709	349	0.9599	63.3566	390	0.9716	71.9101	-1.01672	0.766007
Bra013018	1215	941	0.9811	113.826	1219	0.9827	139.812	1517	0.9868	164.28	1120	0.9852	150.785	1761	0.986	203.653	2122	0.9877	249.25	0.530584	0.587668
Bra037393	1260	940	0.9889	109.644	998	0.9929	110.376	810	0.9833	84.5842	1050	0.9937	136.312	1154	0.9929	128.689	1045	0.9825	118.362	0.331774	0.439898
Bra016291	2199	938	0.985	62.6911	955	0.9891	60.5193	808	0.9814	48.346	814	0.9891	60.55	974	0.9864	62.236	816	0.9918	52.9579	0.0347913	0.102471
Bra035499	5682	937	0.9131	24.2363	1046	0.9162	25.6535	905	0.9254	20.9567	773	0.8349	22.2532	814	0.8513	20.1294	634	0.8499	15.9241	-0.281034	0.337311
Bra009360	1662	937	0.7419	82.8584	753	0.7659	63.1364	662	0.7214	52.4085	827	0.7419	81.3935	646	0.7677	54.6146	815	0.7696	69.983	0.0541459	0.125599
Bra039495	1506	937	0.9887	91.4414	648	0.992	59.9606	292	0.9761	25.5113	313	0.9827	33.9965	241	0.9363	22.4854	129	0.9157	12.2245	-1.36453	0.797496
Bra027544	1338	937	0.9963	102.923	996	0.9955	103.734	1010	0.9948	99.3208	964	0.9933	117.852	446	0.9963	46.8367	608	0.9963	64.8506	-0.414685	0.50073
Bra031065	822	936	0.9891	167.352	165	0.9501	27.9723	147	0.9197	23.5299	191	0.9623	38.0081	138	0.9209	23.5893	105	0.8747	18.2299	-1.45502	0.817943
Bra037283	840	936	0.9964	163.766	834	0.9917	138.357	1027	0.9893	160.867	2686	0.9988	523.048	2714	0.9988	453.982	2798	0.9964	475.373	1.64939	0.862258
Bra021150	2988	936	0.8591	46.0387	999	0.8584	46.5909	890	0.8715	39.1908	1087	0.8655	59.5064	1028	0.8588	48.3415	1058	0.8464	50.5326	0.264821	0.360375
Bra030179	2169	936	0.9963	63.4227	1068	0.9959	68.6163	861	0.9852	52.2298	816	0.9899	61.5383	790	0.9765	51.177	791	0.9908	52.0455	-0.161439	0.258512
Bra027355	1140	936	0.964	120.67	931	0.9693	113.805	789	0.9719	91.0641	1031	0.9746	147.934	1059	0.9754	130.527	807	0.9404	101.026	0.221221	0.338099
Bra036365	651	935	0.9985	211.086	1347	0.9939	288.338	2149	0.9954	434.34	1352	0.9939	339.712	2173	0.9985	469.015	3165	0.9985	693.839	0.686297	0.669692
Bra003938	1641	934	0.9988	83.6501	1028	0.9976	87.2972	1077	0.9976	86.3539	655	0.9963	65.2902	1350	0.9988	115.593	1019	0.9988	88.62	0.0668457	0.148373
Bra024527	1623	933	0.9969	84.4873	680	0.9994	58.3857	828	0.9969	67.1254	497	0.9982	50.0902	500	0.9975	43.2872	435	0.9926	38.2505	-0.673913	0.635711
Bra024283	1593	933	0.9887	86.0784	879	0.9761	76.8934	991	0.9893	81.8526	454	0.9761	46.6182	442	0.9353	38.9865	508	0.9397	45.5108	-0.90091	0.717984
Bra023203	2046	933	0.98	67.02	922	0.9888	62.7973	810	0.955	52.09	1050	0.9951	83.9457	895	0.9883	61.4646	733	0.9844	51.1287	0.111612	0.201737
Bra013026	1419	932	0.9979	96.5299	942	0.9986	92.5091	678	0.9937	62.8669	1993	0.9951	229.742	4531	0.9993	448.662	3648	0.9993	366.892	2.05296	0.886052
Bra010642	861	932	0.9733	159.089	769	0.9756	124.463	969	0.9884	148.08	652	0.9733	123.868	1170	0.9849	190.937	719	0.9837	119.177	0.00783479	0.0753234
Bra033382	1662	932	0.9892	82.4163	731	0.985	61.2918	507	0.9886	40.1376	1093	0.9904	107.573	1503	0.9934	127.068	1473	0.9886	126.485	0.974006	0.747713
Bra009081	1062	932	0.968	128.979	940	0.9765	123.344	1003	0.9793	124.266	1299	0.9755	200.078	1236	0.984	163.532	1379	0.9736	185.313	0.543611	0.592978
Bra025895	705	931	0.9773	194.084	730	0.9787	144.294	685	0.9801	127.843	1349	0.983	312.995	998	0.9872	198.907	1419	0.9872	287.25	0.777456	0.701039
Bra013829	2151	930	0.9972	63.5434	1090	0.9907	70.6158	893	0.9833	54.6243	923	0.9689	70.1902	973	0.9972	63.5594	786	0.9916	52.1493	-0.022215	0.0909096
Bra009841	1104	930	0.9918	123.806	809	0.9891	102.116	2009	0.9991	239.434	1206	0.99	178.687	2318	0.9991	295.02	2584	0.9991	334.033	0.795556	0.709866
Bra018825	1353	930	0.915	101.021	943	0.9202	97.1247	947	0.9239	92.0931	1390	0.935	168.047	655	0.918	68.0223	992	0.9372	104.636	0.231283	0.346762
Bra004134	1239	930	0.9112	110.316	625	0.904	70.295	718	0.9112	76.2479	762	0.9112	100.6	1221	0.9064	138.469	1073	0.9096	123.593	0.497648	0.563884
Bra022468	1452	927	0.927	93.8299	866	0.918	83.1127	952	0.9318	86.2671	374	0.9187	42.1328	346	0.9208	33.4824	324	0.8023	31.8452	-1.29241	0.802901
Bra028727	3417	926	0.9582	39.8285	730	0.9432	29.771	735	0.9555	28.302	715	0.9374	34.2276	712	0.9502	29.2781	596	0.9385	24.8924	-0.147316	0.227647
Bra029278	969	926	0.9969	140.448	587	0.9948	84.4171	101	0.969	13.7143	895	0.999	151.083	527	0.9969	76.4178	422	0.9928	62.152	0.279853	0.391812
Bra010869	4713	925	0.9533	28.8451	974	0.9569	28.799	764	0.9629	21.329	684	0.9109	23.7396	821	0.9527	24.4767	734	0.9321	22.2262	-0.164916	0.235469
Bra035022	1722	925	0.9959	78.9472	824	0.9983	66.6822	850	0.993	64.9472	136	0.964	12.9188	168	0.9257	13.7083	146	0.8978	12.1	-2.44293	0.87841
Bra021814	2682	923	0.9668	50.5791	921	0.972	47.8538	1044	0.9761	51.2173	507	0.9616	30.9218	792	0.9709	41.4929	752	0.9534	40.0152	-0.412569	0.478898
Bra003645	615	923	0.9837	220.574	1287	0.9919	291.621	2194	0.9984	469.393	1073	0.9951	285.391	1332	0.9837	304.324	2218	0.9951	514.698	0.17009	0.280302
Bra021982	3420	923	0.8213	39.6647	783	0.8404	31.9045	850	0.8465	32.7015	815	0.8281	38.9804	897	0.8363	36.8531	956	0.8374	39.8931	0.150388	0.233232
Bra038685	3309	923	0.9767	40.9952	888	0.9894	37.3966	863	0.9855	34.3154	866	0.9619	42.8091	1074	0.9674	45.6053	884	0.9468	38.126	0.167019	0.259084
Bra000641	3126	923	0.9667	43.3951	934	0.9747	41.6365	912	0.9568	38.3867	921	0.9552	48.1932	910	0.9642	40.9035	835	0.9616	38.1209	0.0437422	0.1118
Bra038242	1545	923	0.9469	87.8014	737	0.9476	66.4745	626	0.9327	53.3115	1220	0.9573	129.165	891	0.9566	81.0321	895	0.956	82.6724	0.496542	0.559362
Bra004477	789	923	0.9937	171.93	849	0.9924	149.95	464	0.9823	77.3777	688	0.981	142.635	493	0.9835	87.7966	272	0.9797	49.1992	-0.513798	0.572224
Bra003869	1617	922	0.9895	83.801	463	0.9876	39.9013	1077	0.9994	87.6356	295	0.9889	29.8419	165	0.9258	14.3378	244	0.9858	21.5351	-1.68526	0.839183
Bra025213	1062	922	0.9736	127.595	1353	0.9972	177.537	1153	0.9727	142.85	787	0.9887	121.217	1633	0.9896	216.057	1266	0.9774	170.128	0.17969	0.288817
Bra022282	978	922	0.9969	138.554	806	0.9969	114.845	1019	0.9959	137.091	1150	0.998	192.342	1184	0.9949	170.106	1424	0.9959	207.796	0.546292	0.59806
Bra027840	705	922	0.9901	192.207	800	0.9716	158.131	635	0.9915	118.511	489	0.9674	113.458	559	0.9702	111.412	591	0.9773	119.637	-0.444595	0.52893
Bra031520	2646	921	0.9966	51.1562	1079	0.9981	56.8261	990	0.9974	49.2289	773	0.9951	47.7864	799	0.9928	42.4292	830	0.9947	44.7666	-0.219934	0.32302
Bra033726	1128	921	0.992	119.999	1699	0.992	209.894	1927	0.9876	224.775	218	0.9379	31.6128	286	0.9867	35.6258	188	0.9796	23.7856	-2.6073	0.901929
Bra019950	2820	921	0.9369	47.9997	884	0.9387	43.6837	767	0.9305	35.7867	845	0.9372	49.0143	685	0.9238	34.131	689	0.9383	34.8687	-0.1112	0.195031
Bra019357	1353	920	0.9978	99.9351	672	0.9919	69.2129	760	0.9926	73.9079	361	0.9845	43.644	356	0.9867	36.9709	392	0.9926	41.348	-0.994847	0.743127
Bra025856	3516	920	0.9969	38.4563	1057	0.9977	41.8931	935	0.9946	34.9895	960	0.9983	44.6619	1200	0.9986	47.9557	1046	0.9994	42.457	0.227878	0.326923
Bra022597	1629	919	0.9957	82.913	720	0.9914	61.5924	737	0.9969	59.528	682	0.9859	68.4823	968	0.9963	83.4953	1009	0.9982	88.3967	0.236477	0.351612
Bra025441	507	919	0.9941	266.401	570	0.9803	156.669	598	0.9882	155.192	561	0.9941	180.996	384	0.9901	106.422	383	0.9941	107.809	-0.549037	0.598219
Bra000293	2847	918	0.9779	47.3896	792	0.981	38.7662	730	0.9835	33.7373	841	0.9723	48.3196	764	0.9589	37.7063	679	0.9691	34.0368	0.00203824	0.0627201
Bra003054	2607	917	0.9981	51.6959	959	0.9942	51.2618	1050	0.9946	52.9936	948	0.9931	59.4816	1038	0.9973	55.9453	966	0.995	52.8813	0.11001	0.199558
Bra025323	2028	917	0.9739	66.4553	710	0.9724	48.7872	1137	0.9778	73.7679	720	0.9758	58.0737	486	0.9699	33.6725	505	0.9561	35.5377	-0.570415	0.584399
Bra003287	1617	915	0.9969	83.1647	1312	0.9969	113.068	1485	0.9845	120.835	552	0.9654	55.8398	932	0.9882	80.9867	638	0.9852	56.3089	-0.715177	0.665836
Bra036120	1251	915	0.9384	107.496	1234	0.944	137.459	1572	0.9408	165.337	1041	0.9416	136.116	1870	0.9424	210.035	2213	0.9416	252.459	0.544964	0.593792
Bra020715	1494	914	0.9732	89.9133	674	0.9752	62.8674	756	0.9786	66.5803	525	0.9712	57.4809	486	0.9719	45.7081	492	0.9766	46.9981	-0.546545	0.57901
Bra012054	843	914	0.9964	159.348	1019	0.9953	168.447	1086	0.9964	169.503	560	0.9976	108.661	1000	0.9976	166.679	920	0.9988	155.749	-0.206122	0.323634
Bra021673	648	914	0.983	207.3	508	0.9815	109.246	645	0.9722	130.966	781	0.9769	197.147	443	0.9769	96.0586	630	0.9738	138.75	-0.0510436	0.127915
Bra008849	1014	913	0.9014	132.331	881	0.8185	121.075	765	0.7002	99.2655	944	0.8935	152.282	1081	0.9497	149.794	662	0.9083	93.1722	0.164437	0.267234
Bra025079	867	912	0.9977	154.598	967	0.9988	155.426	1070	0.9988	162.383	865	0.9977	163.197	1042	0.9977	168.871	1130	0.9988	186.005	0.133129	0.230635
Bra009302	879	912	0.9943	152.487	1124	0.9989	178.194	1106	0.9989	165.555	51	0.8726	9.49066	79	0.9647	12.6283	56	0.8726	9.09212	-3.9909	0.934112
Bra009539	3936	911	0.9842	34.0166	963	0.9929	34.0947	820	0.9962	27.4116	627	0.935	26.0572	711	0.9807	25.3818	693	0.9782	25.1272	-0.31914	0.386624
Bra005345	936	911	0.9872	143.044	529	0.9765	78.7582	918	0.9263	129.045	705	0.9818	123.205	1564	0.9957	234.784	1625	0.9936	247.767	0.787892	0.701642
Bra000311	807	911	0.9963	165.91	312	0.9938	53.8762	187	0.9864	30.489	1308	0.9975	265.124	506	0.9963	88.1018	609	0.9975	107.699	0.881014	0.727345
Bra030585	2004	910	0.9765	66.7378	746	0.9865	51.8749	717	0.9795	47.0756	918	0.9875	74.9307	965	0.982	67.6608	937	0.99	66.728	0.337235	0.437618
Bra027319	1539	910	0.9643	86.9022	987	0.9734	89.3705	534	0.9656	45.6539	1330	0.9753	141.36	1756	0.9753	160.322	1197	0.9714	111	0.894949	0.727642
Bra036269	1692	909	0.9976	78.9572	1449	0.9965	119.339	3402	0.9976	264.551	1074	0.9965	103.829	2050	0.9982	170.24	2286	0.9965	192.816	0.0125293	0.07581
Bra002944	699	909	0.5351	191.124	737	0.5351	146.929	816	0.5365	153.599	763	0.5365	178.551	667	0.5293	134.078	387	0.5293	79.0133	-0.3281	0.442325
Bra023199	2817	909	0.9947	47.4248	938	0.9954	46.4015	828	0.995	38.6739	931	0.9823	54.0602	771	0.9872	38.457	769	0.9624	38.9588	-0.0111948	0.0736892
Bra007027	1092	908	0.9954	122.206	863	0.9973	110.13	801	0.9973	96.5128	237	0.9945	35.501	567	0.9899	72.9572	347	0.9908	45.3496	-1.09629	0.776902
Bra000310	849	907	0.9859	157.01	240	0.9953	39.393	217	0.9906	33.63	1661	0.9941	320.02	769	0.9941	127.27	977	0.9929	164.23	1.41056	0.833571
Bra003675	1212	907	0.9868	109.985	721	0.981	82.8989	626	0.9893	67.9589	677	0.9769	91.3695	655	0.9967	75.9358	744	0.9959	87.6065	-0.0331818	0.103444
Bra036797	1755	907	0.9835	75.9553	839	0.9732	66.6194	701	0.9647	52.5552	615	0.9778	57.3209	481	0.9715	38.5102	400	0.9442	32.5274	-0.604257	0.599356
Bra006016	1464	907	0.985	91.053	624	0.9918	59.3963	445	0.9549	39.9939	259	0.9597	28.9383	448	0.9911	42.9976	152	0.9727	14.8173	-1.13437	0.764515
Bra010381	261	906	0.9962	510.171	1487	0.9962	793.938	883	0.9962	445.138	365	0.9885	228.753	860	0.9962	462.984	507	0.9923	277.226	-0.852221	0.729022
Bra040161	1044	906	0.9875	127.543	738	0.9761	98.5081	792	0.9808	99.8159	990	0.9837	155.114	922	0.9732	124.09	1141	0.9837	155.974	0.417322	0.51309
Bra034386	1443	905	0.9931	92.1744	853	0.9945	82.3756	833	0.9938	75.9545	462	0.9951	52.371	470	0.9432	45.7656	405	0.9771	40.0548	-0.858169	0.70876
Bra025180	732	905	0.9932	181.704	1270	0.9986	241.773	1364	0.9973	245.176	623	0.9727	139.217	1059	0.9973	203.279	1123	0.974	218.945	-0.252126	0.370757
Bra034717	528	903	0.9886	251.352	708	0.9962	186.86	561	0.9962	139.799	845	0.9981	261.781	689	0.9962	183.355	716	0.9943	193.529	0.143963	0.242408
Bra006100	2523	901	0.9901	52.4851	983	0.9956	54.294	1006	0.9956	52.4633	849	0.979	55.0434	847	0.9861	47.1709	811	0.9869	45.8743	-0.104764	0.189223
Bra036642	660	901	0.997	200.636	1466	0.9909	309.532	468	0.9758	93.299	2459	0.997	609.438	1792	0.9909	381.506	867	0.9879	187.474	0.965504	0.76003
Bra038418	642	901	0.9922	206.261	1504	0.9969	326.459	1923	0.9922	394.112	704	0.9969	179.371	1325	0.9969	289.994	1869	0.9922	415.471	-0.0668984	0.151334
Bra027964	2094	901	0.9169	63.2377	764	0.9183	50.8432	757	0.9097	47.5657	747	0.9155	58.3524	749	0.8978	50.2589	735	0.9102	50.093	-0.0265022	0.100853
Bra026294	1917	900	0.722	68.9999	952	0.5383	69.2039	737	0.5008	50.5848	707	0.7825	60.3271	591	0.6693	43.3185	472	0.626	35.1387	-0.443928	0.50925
Bra012939	597	900	0.9062	221.563	1053	0.9028	245.793	1262	0.9012	278.138	493	0.8961	135.079	518	0.8995	121.917	470	0.8995	112.354	-1.01321	0.766573
Bra016250	705	899	0.9887	187.413	267	0.9688	52.7762	319	0.9801	59.5356	1049	0.9972	243.389	482	0.9858	96.0651	554	0.9887	112.147	0.591413	0.615878
Bra034140	1842	899	0.987	71.7296	985	0.9957	74.5182	1535	0.9756	109.646	200	0.9544	17.7605	343	0.9859	26.1645	252	0.9522	19.5244	-2.01187	0.865579
Bra030986	900	897	0.9844	146.48	389	0.9767	60.2314	420	0.9867	61.4019	204	0.9656	37.0768	229	0.9778	35.752	295	0.9789	46.7784	-1.16454	0.782989
Bra010550	777	896	0.9884	169.479	849	0.9871	152.266	813	0.9923	137.672	1158	0.9897	243.782	1061	0.991	191.868	1280	0.991	235.101	0.545977	0.599541
Bra029516	1659	896	0.9819	79.3761	902	0.9934	75.7663	965	0.9946	76.5342	546	0.9958	53.8346	650	0.9837	55.0522	658	0.9837	56.6038	-0.485364	0.545632
Bra008595	2439	896	0.9807	53.9914	796	0.9828	45.4797	773	0.975	41.7006	902	0.9824	60.4936	980	0.9832	56.4575	883	0.9828	51.6672	0.256312	0.361391
Bra032854	870	895	0.9897	151.193	752	0.9897	120.452	593	0.9897	89.683	426	0.9655	80.095	351	0.9759	56.6886	277	0.9793	45.4388	-0.98761	0.753007
Bra001506	1920	895	0.9875	68.5094	787	0.9688	57.1202	701	0.9891	48.0387	716	0.9865	60.9996	558	0.9646	40.8358	676	0.9885	50.2472	-0.19148	0.286548
Bra011773	1359	895	0.9765	96.7903	977	0.9794	100.182	1027	0.9779	99.4319	770	0.9765	92.68	1577	0.9809	163.05	1095	0.972	114.99	0.322762	0.430923
Bra018917	1686	895	0.9887	78.0178	654	0.9822	54.055	591	0.9846	46.1216	570	0.9526	55.3009	639	0.9846	53.2538	593	0.9887	50.1953	-0.166695	0.267186
Bra020430	1878	894	0.8578	69.9633	716	0.8498	53.1292	587	0.8472	41.1261	578	0.844	50.3439	767	0.8424	57.3862	725	0.8333	55.0945	-0.0122978	0.0745248
Bra033655	1200	894	0.97	109.493	734	0.9617	85.2375	702	0.9775	76.9716	798	0.9658	108.777	834	0.97	97.6545	877	0.9583	104.3	0.193645	0.295867
Bra005613	876	893	0.9943	149.822	824	0.992	131.081	876	0.992	131.575	713	0.9989	133.138	941	0.9989	150.936	839	0.9977	136.686	0.0286784	0.104058
Bra021203	3768	893	0.9554	34.8312	831	0.9504	30.7331	890	0.9464	31.0781	811	0.9183	35.2067	1128	0.9528	42.0635	1025	0.9578	38.8221	0.264545	0.348692
Bra003706	3249	893	0.9892	40.3952	935	0.9911	40.1031	932	0.9874	37.7434	758	0.9618	38.1623	738	0.9809	31.9164	686	0.9905	30.1329	-0.238689	0.331329
Bra009523	1917	893	0.9974	68.4632	893	0.9969	64.915	917	0.9932	62.9393	921	0.9963	78.5873	1184	0.9984	86.7835	1128	0.9854	83.9756	0.344962	0.44222
Bra025547	1329	893	0.9962	98.754	850	0.9857	89.1271	282	0.9782	27.9189	959	0.9902	118.034	742	0.9917	78.4488	623	0.9887	66.9005	0.287471	0.399317
Bra034154	696	892	0.9425	188.358	780	0.9497	156.171	841	0.9468	158.987	917	0.9425	215.514	864	0.9468	174.426	1104	0.954	226.374	0.291627	0.408186
Bra035023	1977	891	0.9823	66.2368	793	0.9813	55.8962	545	0.9712	36.2714	478	0.9307	39.5491	243	0.8665	17.2706	151	0.7785	10.9003	-1.22596	0.775643
Bra009696	1794	891	0.995	72.9934	1092	0.9922	84.8235	1007	0.9894	73.8553	899	0.9816	81.9695	1336	0.9783	104.639	980	0.9783	77.9596	0.191552	0.293953
Bra038227	1410	891	0.9652	92.8724	492	0.9468	48.6253	930	0.961	86.7838	389	0.9582	45.1279	175	0.9574	17.4392	258	0.9603	26.1136	-1.36412	0.807
Bra025755	984	891	0.9746	133.079	1039	0.9715	147.142	989	0.9715	132.244	678	0.9715	112.707	1606	0.9715	229.329	1260	0.9715	182.743	0.347436	0.459958
Bra033992	2508	890	0.9896	52.1544	873	0.9856	48.5068	919	0.9892	48.2129	500	0.9605	32.6105	627	0.9661	35.1275	537	0.9701	30.5572	-0.598899	0.587107
Bra007474	4974	890	0.9242	26.2974	824	0.9182	23.0854	798	0.9284	21.1092	761	0.8577	25.0261	706	0.8965	19.9437	665	0.8798	19.0802	-0.13826	0.20702
Bra022246	1299	890	0.9554	100.695	595	0.8999	63.8298	596	0.9338	60.3687	387	0.8891	48.7323	693	0.95	74.9604	468	0.9145	51.4165	-0.360989	0.454839
Bra015704	1335	889	0.9955	97.8698	424	0.988	44.2589	351	0.988	34.594	884	0.9963	108.314	647	0.9895	68.0974	706	0.985	75.4727	0.511275	0.562075
Bra015981	1149	889	0.9974	113.713	2459	0.9983	298.232	1087	0.9896	124.476	199	0.9713	28.3301	175	0.9896	21.4006	135	0.9556	16.7679	-3.01197	0.910899
Bra007814	4098	888	0.9339	31.847	1007	0.9636	34.2431	1134	0.9566	36.4096	928	0.9539	37.0417	1138	0.95	39.0192	1080	0.988	37.6113	0.149258	0.23255
Bra004527	1170	887	0.9872	111.421	1075	0.9761	128.038	1045	0.9795	117.518	461	0.9658	64.4511	1420	0.9838	170.534	995	0.9923	121.368	-0.00252543	0.0639101
Bra013679	2064	885	0.9709	63.0176	581	0.9578	39.2267	634	0.9845	40.4161	391	0.8953	30.9872	579	0.9777	39.4164	880	0.9874	60.847	-0.120262	0.207422
Bra027243	762	884	0.9869	170.5	1284	0.9908	234.815	2996	0.9908	517.323	605	0.9829	129.872	3804	0.9948	701.444	1522	0.9869	285.053	0.274977	0.391304
Bra033604	1572	884	0.993	82.6472	1329	0.9924	117.812	622	0.986	52.061	1822	0.9994	189.588	500	0.9885	44.6915	435	0.9905	39.4914	0.116573	0.215419
Bra038805	1428	883	0.9433	90.8784	1250	0.9874	121.983	1840	0.986	169.537	900	0.9538	103.093	1877	0.965	184.69	2374	0.9825	237.257	0.457353	0.542691
Bra028836	1146	882	0.9799	113.113	577	0.9668	70.1628	712	0.9712	81.7467	1019	0.9843	145.447	1104	0.9887	135.361	747	0.993	93.0255	0.496279	0.564397
Bra002005	4989	882	0.8637	25.9826	899	0.8713	25.1109	907	0.8641	23.9204	682	0.7709	22.3607	859	0.8166	24.1929	756	0.7978	21.6259	-0.137821	0.209289
Bra019598	2637	881	0.9871	49.1014	834	0.9905	44.0729	777	0.978	38.7691	830	0.9913	51.4853	978	0.9947	52.1118	927	0.992	50.169	0.220818	0.322359
Bra030338	1050	881	0.9781	123.315	938	0.9867	124.489	775	0.9867	97.1152	414	0.9962	64.495	674	0.9914	90.1941	456	0.9733	61.9786	-0.670771	0.649774
Bra034087	1035	881	0.9923	125.102	922	0.9797	124.138	1058	0.9855	134.499	930	0.9865	146.98	827	0.9894	112.272	976	0.9942	134.578	0.0374473	0.115952
Bra006101	648	881	0.9969	199.815	692	0.9969	148.815	544	0.9861	110.458	707	0.9907	178.468	628	0.9969	136.173	557	0.9969	122.672	-0.0701066	0.150367
Bra022601	2193	880	0.9079	58.9756	847	0.9339	53.8221	754	0.9384	45.2384	960	0.9631	71.6057	848	0.9444	54.3331	817	0.9211	53.1679	0.180565	0.277536
Bra016039	1398	879	0.9936	92.4081	1086	0.9878	108.253	946	0.9871	89.0346	657	0.9778	76.8729	637	0.9835	64.0236	614	0.9886	62.6798	-0.508967	0.565872
Bra010960	2289	879	0.9983	56.438	782	0.9886	47.6077	431	0.9734	24.7746	301	0.9952	21.5098	173	0.8702	10.6196	103	0.7475	6.42181	-1.74051	0.82127
Bra003614	6216	879	0.8921	20.7829	914	0.9012	20.4904	874	0.9041	18.5002	872	0.8766	22.9467	951	0.9159	21.497	895	0.8991	20.5484	0.120759	0.187071
Bra035148	903	879	0.9922	143.064	1128	0.9911	174.075	1323	0.9845	192.773	1090	0.9911	197.448	453	0.9889	70.4885	499	0.9945	78.864	-0.556141	0.60263
Bra028415	1482	878	0.998	87.0712	604	0.9946	56.7943	782	0.9865	69.4278	1050	0.998	115.893	820	0.9973	77.7451	1172	0.998	112.861	0.523045	0.573467
Bra010283	753	878	0.9894	171.367	470	0.9801	86.9799	334	0.9841	58.3615	580	0.992	125.993	530	0.9774	98.8982	514	0.9854	97.4169	0.0252868	0.103296
Bra000267	2019	878	0.9619	63.9126	610	0.9718	42.1026	1115	0.9708	72.663	583	0.9733	47.2332	367	0.9455	25.541	588	0.9678	41.563	-0.644069	0.613858
Bra015499	2079	877	0.9274	61.9974	1401	0.9327	93.9073	1171	0.9418	74.1101	631	0.9283	49.6466	1082	0.9288	73.1274	821	0.898	56.3579	-0.360704	0.455442
Bra030337	1092	877	0.9341	118.033	817	0.9505	104.259	673	0.9423	81.09	362	0.8837	54.2252	506	0.9286	65.1082	276	0.9487	36.0705	-0.965117	0.743862
Bra019784	1203	877	0.9942	107.143	915	0.9983	105.992	735	0.9983	80.389	591	0.9967	80.3594	544	0.9958	63.5391	514	0.9925	60.9767	-0.518729	0.572229
Bra013077	4380	876	0.6877	29.394	1221	0.7756	38.847	1007	0.8082	30.2503	648	0.7772	24.2	1042	0.8215	33.4273	821	0.8932	26.7507	-0.223129	0.306932
Bra014841	1239	874	0.9814	103.674	905	0.9863	101.787	984	0.9798	104.496	730	0.9879	96.3755	1098	0.9871	124.52	1372	0.9879	158.033	0.289861	0.404479
Bra023312	1311	874	0.9298	97.9799	830	0.9252	88.2249	727	0.9123	72.9637	940	0.926	117.284	1044	0.9176	111.894	918	0.9085	99.9324	0.344681	0.447117
Bra024640	2235	874	0.987	57.4728	393	0.9758	24.5037	437	0.9749	25.7264	654	0.9897	47.8647	533	0.983	33.5087	770	0.9906	49.1676	0.277447	0.3698
Bra006138	1095	874	0.9909	117.307	882	0.9936	112.246	915	0.9982	109.947	635	0.99	94.8581	969	0.9909	124.342	898	0.9982	117.038	-0.0139267	0.0757095
Bra022969	1428	874	0.9944	89.9521	927	0.9972	90.4623	608	0.9937	56.0209	1091	0.9972	124.972	656	0.9881	64.5481	671	0.9937	67.0595	0.117959	0.214938
Bra016126	1041	872	0.9885	123.11	613	0.976	82.0589	619	0.9866	78.2375	480	0.975	75.4233	403	0.9875	54.3954	440	0.9885	60.3209	-0.575814	0.602608
Bra012044	1410	871	0.9957	90.7877	612	0.9929	60.4851	578	0.9922	53.9366	456	0.9943	52.9006	299	0.9759	29.7961	298	0.9383	30.1622	-0.862576	0.701985
Bra016190	2616	871	0.8429	48.9338	815	0.8265	43.4146	733	0.8372	36.8673	574	0.823	35.8913	522	0.8173	28.0376	462	0.8253	25.2041	-0.53575	0.550127
Bra039329	1410	870	0.8582	90.6835	1559	0.966	154.079	1154	0.9702	107.687	633	0.8475	73.4344	620	0.8518	61.7846	355	0.8071	35.9315	-1.04215	0.764526
Bra030507	1941	870	0.9444	65.8752	703	0.9377	50.4714	1757	0.948	119.103	426	0.9006	35.9004	1024	0.9547	74.128	723	0.9212	53.1593	-0.528884	0.570632
Bra033890	519	870	0.9865	246.366	636	0.9981	170.768	749	0.9865	189.884	411	0.9865	129.536	769	0.9904	208.193	503	0.9827	138.314	-0.350646	0.461106
Bra013352	1803	869	0.9956	70.8357	1198	0.9961	92.5927	1101	0.9972	80.3464	205	0.9273	18.5983	296	0.9473	23.0677	255	0.9623	20.1842	-1.9787	0.862723
Bra011002	1080	869	0.9917	118.256	1333	0.9991	171.998	1767	0.9963	215.272	785	0.9991	118.894	1108	0.9926	144.153	832	0.9843	109.943	-0.438649	0.529654
Bra038946	1443	868	0.9951	88.406	1050	0.9924	101.4	1054	0.9924	96.1057	996	0.9931	112.904	1227	0.9993	119.477	1117	0.9965	110.472	0.262021	0.375834
Bra028065	849	868	0.9965	150.259	488	0.98	80.0992	544	0.9918	84.3075	527	0.9965	101.535	544	0.9976	90.0324	636	0.9965	106.909	-0.0761983	0.171792
Bra017130	1467	867	0.9945	86.8595	776	0.9905	73.7136	676	0.9932	60.6305	899	0.9734	100.241	683	0.9898	65.4181	692	0.9898	67.3197	0.074823	0.148182
Bra008246	1113	867	0.5975	114.486	1094	0.5984	136.974	929	0.5984	109.824	996	0.5993	146.379	953	0.5975	120.311	849	0.5993	108.863	0.0558845	0.138282
Bra034064	1320	867	0.978	96.5325	949	0.9773	100.186	966	0.9636	96.2893	785	0.953	97.2771	701	0.9508	74.6194	581	0.9545	62.8157	-0.320047	0.42749
Bra000126	3528	867	0.9844	36.1176	806	0.97	31.8363	816	0.9884	30.4324	735	0.9799	34.078	875	0.9889	34.8487	776	0.9853	31.3906	0.0280413	0.0976687
Bra025312	1317	866	0.997	96.6407	929	0.9962	98.2983	759	0.9954	75.8282	392	0.9932	48.6873	736	0.9954	78.5235	670	0.9977	72.6031	-0.438396	0.519389
Bra028418	867	866	0.9954	146.8	1173	0.9919	188.536	1092	0.9977	165.721	752	0.9988	141.878	1095	0.9988	177.461	1115	0.9988	183.536	0.00522193	0.0749796
Bra001415	924	866	0.7814	137.744	1288	0.9069	194.249	2322	0.9199	330.647	822	0.9058	145.517	1302	0.9091	197.992	1877	0.9177	289.907	-0.0650753	0.150985
Bra016508	1002	865	0.994	126.875	897	0.983	124.75	973	0.987	127.767	1640	0.999	267.726	1642	0.993	230.257	1273	0.994	181.312	0.840348	0.721681
Bra018122	687	865	0.9884	185.049	845	0.9825	171.402	1099	0.9913	210.482	632	0.9811	150.479	594	0.9927	121.489	590	0.9942	122.564	-0.52304	0.582373
Bra015436	5817	864	0.9293	21.8295	353	0.8071	8.45652	283	0.7669	6.40121	464	0.8312	13.0477	580	0.8922	14.0099	356	0.7469	8.73408	-0.0356499	0.0938819
Bra034806	1404	864	0.9986	90.443	679	0.9808	67.3936	600	0.9964	56.2288	279	0.9772	32.5051	397	0.9829	39.7311	353	0.9722	35.8818	-0.985444	0.738441
Bra030419	1335	863	0.9993	95.0075	754	0.9993	78.7057	354	0.9993	34.8897	319	0.9933	39.0863	342	0.9895	35.9959	249	0.9723	26.6185	-1.03643	0.749516
Bra013425	2772	863	0.9311	45.7558	1041	0.9603	52.3327	1212	0.9711	57.5287	630	0.9163	37.176	947	0.9571	48.0026	1115	0.952	57.4048	-0.126196	0.219095
Bra036467	1758	863	0.9881	72.1473	1142	0.9943	90.5239	827	0.9858	61.8958	1073	0.9949	99.838	462	0.9903	36.9259	406	0.9937	32.959	-0.403966	0.486989
Bra017940	2118	863	0.9013	59.8843	798	0.9183	52.5041	903	0.9093	56.0966	1368	0.9245	105.651	2938	0.9348	194.91	2717	0.9282	183.075	1.5213	0.843128
Bra041056	1554	861	0.7722	81.4292	541	0.7728	48.5134	482	0.7703	40.8104	485	0.7671	51.0512	428	0.7735	38.6991	407	0.7728	37.3774	-0.425633	0.497763
Bra031134	843	861	0.9941	150.108	735	0.9929	121.5	649	0.9905	101.296	730	0.9846	141.648	420	0.9929	70.005	449	0.9822	76.0125	-0.374411	0.47308
Bra016241	3870	861	0.9897	32.6979	922	0.9731	33.1998	985	0.9977	33.4888	702	0.9525	29.6716	802	0.9708	29.1186	698	0.9752	25.7401	-0.233582	0.315854
Bra006235	1614	861	0.9907	78.4021	921	0.987	79.5192	1239	0.9888	101.005	473	0.9907	47.9372	844	0.9888	73.4762	711	0.9913	62.8684	-0.490628	0.549255
Bra008625	3201	860	0.9528	39.4858	949	0.95	41.3139	788	0.9356	32.3903	913	0.936	46.6552	562	0.9016	24.6694	612	0.9256	27.2855	-0.19894	0.288743
Bra016889	702	860	0.9487	180.048	1220	0.9516	242.18	1263	0.9758	236.723	574	0.9544	133.749	989	0.9658	197.955	1236	0.9758	251.274	-0.176732	0.289653
Bra010459	1047	859	0.9971	120.58	775	0.9971	103.15	742	0.9971	93.2464	665	0.9971	103.894	863	0.9971	115.817	690	0.9952	94.0521	-0.0147019	0.0756936
Bra026580	1467	858	0.983	85.9578	936	0.985	88.9123	725	0.985	65.0254	640	0.983	71.3616	561	0.9755	53.7329	449	0.9721	43.68	-0.507308	0.560494
Bra021477	1584	858	0.9609	79.6087	810	0.9634	71.26	809	0.964	67.1998	762	0.952	78.6891	839	0.9659	74.4242	857	0.9735	77.2133	0.0789	0.170147
Bra039181	1302	857	0.9885	96.7382	1234	0.9969	132.075	1241	0.9946	125.411	338	0.9931	42.464	446	0.9931	48.1317	393	0.9969	43.0772	-1.40595	0.825511
Bra027016	453	857	0.9647	278.042	387	0.9713	119.05	520	0.9779	151.036	878	0.9757	317.038	458	0.9669	142.061	534	0.9779	168.232	0.194715	0.299792
Bra001921	1458	857	0.9959	86.3876	186	0.9328	17.7775	107	0.8567	9.65609	752	0.9986	84.3675	425	0.9931	40.958	584	0.989	57.1639	0.681043	0.633141
Bra002092	2367	857	0.9932	53.2121	768	0.9924	45.2146	739	0.9945	41.0791	764	0.9852	52.7971	695	0.9793	41.2567	696	0.9523	41.964	-0.0365303	0.111092
Bra029095	1221	857	0.9918	103.156	956	0.9926	109.108	893	0.9918	96.23	787	0.9885	105.432	779	0.9902	89.6457	768	0.9934	89.766	-0.115071	0.216397
Bra026179	2301	856	0.9896	54.6746	917	0.99	55.5352	894	0.9961	51.1206	894	0.9891	63.553	966	0.9965	58.9886	881	0.9987	54.6419	0.135226	0.231836
Bra003435	708	856	0.9915	177.692	445	0.9929	87.5876	456	0.9958	84.7435	295	0.9873	68.1559	293	0.9816	58.149	225	0.9958	45.354	-1.02791	0.762579
Bra039746	1239	855	0.9443	101.42	799	0.9411	89.8652	1037	0.9508	110.124	915	0.9459	120.799	907	0.9451	102.859	1089	0.9492	125.436	0.211896	0.321518
Bra027042	594	854	0.9949	211.3	563	0.9882	132.08	799	0.9983	176.984	1097	0.9916	302.089	698	0.9899	165.111	446	0.9933	107.156	0.142422	0.242091
Bra021505	1479	853	0.9926	84.7635	1877	0.9993	176.853	1326	0.9973	117.964	526	0.9899	58.1745	2038	0.9973	193.617	1023	0.9959	98.7128	-0.114974	0.206846
Bra020751	3162	853	0.9519	39.6475	789	0.944	34.7721	842	0.9409	35.0369	914	0.9301	47.2824	885	0.9592	39.3268	847	0.9393	38.2285	0.189698	0.277721
Bra011749	987	853	0.9959	127.016	450	0.9939	63.5347	874	0.9959	116.512	309	0.998	51.2102	920	0.9959	130.972	678	0.9939	98.0345	-0.131991	0.228059
Bra024179	1287	853	0.9262	97.4089	810	0.9223	87.7046	673	0.9246	68.8036	756	0.9223	96.0856	889	0.9207	97.0579	684	0.9169	75.8479	0.0832023	0.171427
Bra025375	906	852	0.9834	138.21	575	0.9812	88.4414	664	0.9768	96.4306	797	0.9868	143.895	1451	0.9945	225.033	1058	0.9801	166.657	0.729216	0.678244
Bra040157	867	852	0.9781	144.427	609	0.9654	97.8845	484	0.9677	73.4516	469	0.9792	88.4848	288	0.9585	46.6746	278	0.9689	45.7606	-0.803491	0.697432
Bra030809	3636	852	0.9829	34.4385	913	0.9846	34.9915	896	0.992	32.4234	874	0.9959	39.319	885	0.9948	34.2001	835	0.989	32.774	0.0615525	0.13019
Bra037555	1590	852	0.9717	78.7536	1189	0.9981	104.208	609	0.9711	50.3959	905	0.9528	93.1036	437	0.9604	38.6182	277	0.9654	24.8627	-0.5756	0.596685
Bra017910	1491	851	0.9269	83.8842	785	0.9182	73.3682	535	0.9215	47.2118	706	0.9128	77.4537	441	0.9282	41.5593	397	0.9269	37.9996	-0.380968	0.467569
Bra002973	600	851	0.9883	208.452	943	0.9883	219.016	1290	0.9883	282.887	671	0.99	182.931	1264	0.99	296.008	1436	0.9967	341.562	0.207963	0.325506
Bra018988	3168	849	0.9965	39.3868	743	0.9962	32.6828	549	0.9732	22.8014	701	0.9937	36.1949	678	0.9902	30.0713	692	0.9975	31.1736	0.038544	0.108521
Bra020933	1488	849	0.9993	83.8558	1175	0.9973	110.04	1142	0.9973	100.981	593	0.9993	65.1879	371	0.9966	35.0331	249	0.9966	23.8816	-1.24858	0.801484
Bra018082	438	849	0.7511	284.88	710	0.7511	225.892	654	0.7511	196.462	797	0.7511	297.645	729	0.7511	233.863	711	0.7511	231.666	0.109825	0.208443
Bra022091	3618	848	0.953	34.4473	826	0.9737	31.8147	815	0.9679	29.639	836	0.9265	37.7966	792	0.9577	30.7584	816	0.898	32.1875	0.0710555	0.139234
Bra027096	1065	847	0.9934	116.886	3632	0.9972	475.239	2843	0.9991	351.239	644	0.9972	98.9125	1593	0.9981	210.171	1061	0.9991	142.178	-1.06385	0.779752
Bra024484	1914	847	0.9728	65.0384	822	0.9754	59.8475	758	0.9666	52.1077	710	0.9723	60.678	506	0.9765	37.1464	486	0.966	36.2377	-0.400796	0.479173
Bra011250	1242	846	0.9976	100.11	657	0.9976	73.7156	595	0.9976	63.0333	743	0.9976	97.8548	593	0.9976	67.0874	617	0.9976	70.8973	-0.00622225	0.0736892
Bra013732	951	846	0.9863	130.743	1228	0.9863	179.942	1071	0.9842	148.178	2085	0.9958	358.625	1161	0.9863	171.538	1506	0.9884	226.001	0.720634	0.677699
Bra021805	2490	845	0.9964	49.8753	206	0.896	11.5288	144	0.7711	7.60918	821	0.9952	53.9335	612	0.9948	34.535	669	0.9831	38.3436	0.877747	0.682041
Bra038615	2223	845	0.9298	55.8657	775	0.9325	48.5823	927	0.9352	54.8675	1173	0.9397	86.3125	2497	0.9411	157.829	1824	0.9424	117.099	1.18107	0.792387
Bra010106	2082	845	0.9885	59.6491	679	0.9904	45.447	804	0.9952	50.8101	1010	0.9962	79.3516	776	0.9981	52.3707	1054	0.976	72.248	0.387681	0.47629
Bra022192	3579	844	0.9626	34.6584	880	0.9422	34.2639	885	0.9631	32.5354	387	0.931	17.6874	532	0.9355	20.8861	507	0.9296	20.2168	-0.787229	0.637647
Bra023715	600	844	0.9633	206.738	629	0.995	146.088	851	0.9833	186.618	557	0.9633	151.851	968	0.9633	226.69	996	0.985	236.905	0.19016	0.299638
Bra040010	1869	844	0.985	66.3684	1177	0.9829	87.7573	2195	0.9839	154.525	600	0.9663	52.5118	607	0.977	45.6338	747	0.9829	57.0397	-0.991984	0.749802
Bra038040	2760	843	0.9971	44.8897	770	0.996	38.8774	778	0.9989	37.089	902	0.9978	53.458	982	0.992	49.9931	976	0.9975	50.4669	0.348871	0.43481
Bra002456	2103	843	0.9891	58.9137	889	0.9862	58.9086	1189	0.9872	74.3905	568	0.9805	44.1798	555	0.9705	37.0818	627	0.9601	42.5495	-0.634563	0.613556
Bra022837	924	842	0.9968	133.927	914	0.9957	137.845	1239	0.9827	176.431	380	0.9784	67.2708	306	0.9686	46.5326	323	0.9697	49.8881	-1.45317	0.834079
Bra030785	663	842	0.994	186.649	202	0.9849	42.4574	203	0.991	40.2863	646	0.9849	159.38	366	0.9894	77.5667	508	0.9864	109.349	0.362293	0.46328
Bra029986	990	841	0.997	124.85	839	0.997	118.098	848	0.997	112.703	745	0.998	123.094	942	0.9949	133.698	857	0.9939	123.541	0.0967983	0.195734
Bra036763	612	841	0.9984	201.963	1162	0.9967	264.588	1611	0.9967	346.353	891	0.9967	238.145	1553	0.9967	356.556	1688	0.9984	393.629	0.281906	0.400337
Bra010748	2217	840	0.9287	55.6855	921	0.9711	57.8908	733	0.9513	43.5024	751	0.9738	55.4101	705	0.9314	44.6818	648	0.9639	41.7134	-0.147575	0.240414
Bra032051	1620	840	0.979	76.2066	744	0.9938	63.9991	796	0.9944	64.6507	989	0.9951	99.8611	1213	0.9926	105.209	1121	0.9975	98.7545	0.568627	0.599477
Bra039756	1071	839	0.9963	115.133	832	0.9925	108.255	829	0.9925	101.845	248	0.9655	37.8771	356	0.9897	46.7055	503	0.9963	67.0262	-1.10112	0.776748
Bra002028	1653	839	0.9933	74.5963	745	0.9915	62.8057	745	0.9933	59.3005	742	0.9927	73.4254	855	0.9921	72.6776	813	0.9921	70.1914	0.136981	0.23494
Bra039618	1014	839	0.9941	121.605	1040	0.997	142.926	1122	0.9951	145.589	597	0.997	96.3056	1356	0.997	187.901	746	0.9951	104.995	-0.0755317	0.172754
Bra040573	2208	838	0.9932	55.7793	887	0.9973	55.981	555	0.9946	33.0726	862	0.9918	63.8592	1418	0.9964	90.237	1233	0.9932	79.6948	0.69083	0.646511
Bra038939	1548	838	0.9373	79.5612	1171	0.9516	105.415	1110	0.947	94.3467	455	0.9451	48.079	757	0.9496	68.712	717	0.9483	66.102	-0.610934	0.617512
Bra000821	543	838	0.9816	226.815	1542	0.9871	395.731	1953	0.9834	473.235	1022	0.9669	307.869	1675	0.9834	433.434	2444	0.9871	642.344	0.336515	0.455944
Bra000827	2289	837	0.9598	53.7413	1220	0.9651	74.2728	1223	0.9611	70.3	844	0.9432	60.3131	542	0.924	33.2706	593	0.9192	36.9722	-0.603119	0.599959
Bra036593	1221	836	0.9214	100.628	516	0.9042	58.8911	476	0.896	51.294	786	0.9181	105.298	713	0.9115	82.0505	775	0.9156	90.5842	0.398773	0.491744
Bra030007	10251	835	0.7314	11.9715	933	0.732	12.6833	841	0.7273	10.7946	536	0.5869	8.5529	688	0.6666	9.43039	686	0.64	9.55046	-0.364557	0.331699
Bra016470	498	835	0.9859	246.425	1127	0.988	315.363	1820	0.9819	480.858	1544	0.994	507.146	2359	0.9819	665.589	3327	0.9859	953.432	1.02801	0.777827
Bra000265	390	834	0.9974	314.289	1494	0.9974	533.829	650	0.9974	219.292	702	0.9974	294.434	681	0.9974	245.352	448	0.9949	163.938	-0.601033	0.626921
Bra034089	2433	834	0.9096	50.3793	741	0.8948	42.4416	665	0.8903	35.9629	918	0.9297	61.7185	854	0.9207	49.32	908	0.9162	53.2611	0.351378	0.437597
Bra037489	1644	834	0.9702	74.5577	790	0.958	66.964	893	0.9751	71.4701	857	0.972	85.2696	858	0.969	73.3319	878	0.9757	76.2182	0.140756	0.236283
Bra018454	570	834	0.9895	215.04	1006	0.9842	245.946	1147	0.9947	264.767	1000	0.9895	286.972	1669	0.9982	411.423	1444	0.9912	361.542	0.54643	0.601799
Bra036991	2424	833	0.9979	50.5057	720	0.9926	41.3919	716	0.9959	38.8647	709	0.9901	47.8441	828	0.9975	47.996	750	0.9983	44.1565	0.0984454	0.186436
Bra006514	2337	833	0.8935	52.3859	805	0.896	48.0013	841	0.9024	47.3491	743	0.9063	52.005	922	0.896	55.4345	832	0.8956	50.8079	0.0991561	0.188494
Bra014678	1017	833	0.9902	120.379	734	0.9921	100.575	922	0.9921	119.285	929	0.9971	149.42	1466	0.9971	202.545	1385	0.998	194.355	0.683195	0.660331
Bra035124	1206	832	0.7836	101.392	625	0.7761	72.2185	548	0.7811	59.7872	709	0.7836	96.1643	614	0.7819	71.5367	716	0.7753	84.729	0.113092	0.204127
Bra018806	1539	832	0.9987	79.4535	268	0.9831	24.2668	52	0.7804	4.44569	376	0.9545	39.9636	201	0.9929	18.3512	173	0.922	16.0426	-0.540699	0.538947
Bra028660	1251	832	0.9872	97.7449	582	0.9752	64.8308	411	0.9936	43.2274	749	0.9888	97.9354	845	0.9936	94.9089	791	0.9936	90.2372	0.459952	0.53296
Bra039201	2205	832	0.9719	55.4553	572	0.9456	36.1496	510	0.946	30.4324	670	0.9542	49.7028	593	0.9506	37.788	640	0.9515	41.4226	0.0790808	0.163816
Bra000800	1950	832	0.9974	62.7071	207	0.9744	14.7928	237	0.9359	15.9915	655	0.9974	54.9442	604	0.9974	43.5221	620	0.9959	45.3757	0.621579	0.595574
Bra006517	1353	832	0.9874	90.3761	895	0.9823	92.1809	1070	0.9852	104.054	866	0.9874	104.697	865	0.986	89.8309	781	0.98	82.3796	-0.0496916	0.126731
Bra019406	1407	831	0.9794	86.8031	479	0.9709	47.4414	653	0.9936	61.0652	127	0.8785	14.7647	126	0.9247	12.583	80	0.8152	8.11451	-2.46141	0.876511
Bra020806	1524	831	0.9967	80.1391	880	0.9974	80.4662	1184	0.998	102.221	499	0.9908	53.5588	901	0.9934	83.0706	767	0.998	71.8252	-0.334379	0.434345
Bra034817	1371	831	0.9942	89.0824	719	0.9912	73.0815	1227	0.9978	117.756	400	0.9818	47.7241	193	0.984	19.7801	361	0.9847	37.5782	-1.41349	0.820106
Bra013287	2343	830	0.994	52.0636	898	0.9945	53.4097	953	0.9872	53.5175	739	0.974	51.5926	926	0.9851	55.5324	634	0.9757	38.6174	-0.125522	0.219523
Bra032269	1323	830	0.9962	92.2033	854	0.9962	89.9526	871	0.9962	86.623	936	0.9962	115.726	848	0.9962	90.0624	944	0.9962	101.831	0.194725	0.295809
Bra018836	2871	830	0.9979	42.4887	915	0.9927	44.4124	865	0.9885	39.6422	936	0.9864	53.3283	1095	0.993	53.5906	1154	0.9979	57.3639	0.376551	0.459567
Bra016090	1071	829	0.9991	113.761	640	0.9963	83.2734	858	0.9981	105.408	497	0.9991	75.907	713	0.9981	93.5422	773	0.9991	103.005	-0.150648	0.249892
Bra005900	3348	829	0.9958	36.3913	837	0.9869	34.8382	827	0.9943	32.5009	649	0.9418	31.7084	797	0.9925	33.4488	715	0.9624	30.478	-0.117224	0.199865
Bra034432	846	828	0.9929	143.843	406	0.9764	66.8762	443	0.9953	68.8983	454	0.987	87.781	385	0.9929	63.9437	434	0.9846	73.2126	-0.313931	0.418737
Bra026659	849	827	0.9941	143.161	660	0.9847	108.331	544	0.9953	84.3075	515	0.9941	99.2235	454	0.98	75.1373	343	0.9953	57.6571	-0.533365	0.580147
Bra021431	1056	827	0.9366	115.099	718	0.9233	94.7494	778	0.9223	96.9372	906	0.9328	140.339	887	0.9271	118.023	914	0.9299	123.523	0.315912	0.431034
Bra003840	1521	827	0.9915	79.9106	978	0.9954	89.6036	1051	0.9961	90.9177	575	0.9855	61.8377	372	0.9829	34.3654	349	0.9507	32.7463	-1.0141	0.749156
Bra015678	4974	827	0.8872	24.4359	967	0.8752	27.0917	1002	0.9119	26.5055	696	0.8418	22.8886	867	0.8802	24.4918	756	0.882	21.6911	-0.175996	0.250156
Bra036452	4317	825	0.9432	28.0867	914	0.984	29.5039	895	0.9685	27.2782	723	0.9164	27.395	728	0.9571	23.695	689	0.9527	22.7774	-0.200297	0.277272
Bra003263	1113	825	0.9883	108.94	1674	0.9973	209.593	947	0.9901	111.951	305	0.9874	44.8249	178	0.9955	22.4715	111	0.9856	14.2329	-2.40057	0.892558
Bra010012	1617	824	0.9951	74.8937	817	0.9963	70.409	752	0.9963	61.1903	578	0.9913	58.47	747	0.992	64.911	595	0.9969	52.5138	-0.231381	0.339114
Bra008421	1206	824	0.9212	100.417	632	0.9196	73.0274	587	0.9046	64.0421	857	0.8947	116.238	769	0.9212	89.5956	920	0.9287	108.87	0.406146	0.50092
Bra039288	501	823	0.988	241.429	672	0.994	186.916	469	0.99	123.171	656	0.994	214.181	606	0.986	169.958	537	0.982	152.969	-0.0381934	0.11647
Bra018918	1374	823	0.9949	88.0321	950	0.9825	96.3502	1090	0.9884	104.379	276	0.9789	32.8577	772	0.9862	78.9475	503	0.9782	52.2453	-0.81574	0.700764
Bra009582	1731	823	0.9942	69.8765	988	0.9942	79.5382	800	0.9971	60.809	586	0.9988	55.3752	772	0.9988	62.6654	760	0.9977	62.6589	-0.218332	0.329927
Bra031138	951	822	0.9874	127.034	677	0.9832	99.2028	501	0.9842	69.3158	593	0.9821	101.997	330	0.9779	48.7575	327	0.9863	49.072	-0.564664	0.59376
Bra015260	2172	822	0.9277	55.6212	804	0.9277	51.5837	645	0.9553	39.0728	370	0.8278	27.8649	530	0.9231	34.2865	391	0.8619	25.6911	-0.735718	0.643586
Bra027582	3060	822	0.9667	39.4801	657	0.9556	29.9199	594	0.9471	25.5411	703	0.9415	37.5793	556	0.9559	25.5306	610	0.9611	28.4495	-0.0523249	0.119173
Bra034710	1785	822	0.9849	67.6802	1001	0.9966	78.1469	736	0.9866	54.2518	783	0.9972	71.7527	887	0.9961	69.8221	661	0.995	52.8481	-0.0413707	0.114096
Bra015302	3183	821	0.9984	37.9083	788	0.9965	34.4989	725	0.9972	29.9693	667	0.9777	34.2771	779	0.9658	34.3881	676	0.9969	30.3093	-0.0487554	0.119173
Bra016883	1839	821	0.6357	65.613	813	0.6373	61.6062	977	0.6368	69.9017	959	0.6373	85.3006	338	0.6368	25.8251	391	0.6368	30.3432	-0.478596	0.53452
Bra029711	933	820	0.9421	129.17	608	0.9432	90.8109	626	0.94	88.2811	672	0.9475	117.816	848	0.9743	127.709	884	0.94	135.219	0.304664	0.413967
Bra002512	1455	820	0.9979	82.8284	1209	0.9973	115.792	1013	0.9931	91.6055	630	0.9945	70.826	502	0.9945	48.4784	392	0.9986	38.4494	-0.879502	0.718132
Bra024532	1527	820	0.9574	78.9229	668	0.945	60.9612	607	0.9568	52.3027	548	0.9005	58.7025	1292	0.9522	118.886	762	0.947	71.2167	0.372508	0.465728
Bra024032	1314	820	0.9102	91.7163	1319	0.9247	139.883	711	0.8714	71.1949	766	0.9102	95.3561	526	0.9155	56.2468	405	0.8889	43.9872	-0.630505	0.628185
Bra030815	3078	820	0.9955	39.1538	633	0.987	28.6583	740	0.9864	31.6328	695	0.9987	36.9344	1071	0.999	48.8909	1184	0.9984	54.8971	0.500883	0.532881
Bra017563	3708	819	0.7975	32.4618	1041	0.7945	39.1225	683	0.7824	24.2357	475	0.7646	20.9541	328	0.7468	12.4292	211	0.7028	8.12099	-1.20707	0.738917
Bra002947	1191	819	0.995	101.065	664	0.9832	77.6913	577	0.979	63.7439	730	0.9975	100.26	821	0.9899	96.8588	743	0.9975	89.0314	0.238785	0.354605
Bra035298	1176	819	0.9277	102.354	681	0.9201	80.6967	716	0.926	80.1089	1106	0.9201	153.838	991	0.9167	118.406	1185	0.9226	143.806	0.660819	0.648082
Bra032316	2379	818	0.9844	50.5344	1154	0.995	67.597	922	0.9908	50.9931	1119	0.9874	76.9397	1694	0.9937	100.052	1090	0.979	65.388	0.519185	0.56693
Bra024256	1080	817	0.9935	111.18	823	0.9954	106.192	756	0.9926	92.1028	347	0.987	52.5558	309	0.9954	40.2015	255	0.9741	33.6963	-1.29121	0.80691
Bra003194	942	816	0.9851	127.311	536	0.9862	79.2921	947	0.9873	132.274	243	0.9331	42.1959	82	0.7771	12.2312	147	0.8843	22.2706	-2.14351	0.878341
Bra020631	930	816	0.8871	128.954	1246	0.8882	186.703	1427	0.8817	201.891	567	0.872	99.7275	918	0.8785	138.697	812	0.8656	124.606	-0.5116	0.575382
Bra033493	1008	816	0.995	118.976	1272	0.995	175.85	1728	0.996	225.558	732	0.997	118.786	1526	0.997	212.717	1526	0.997	216.053	0.0734306	0.150864
Bra014365	1239	814	0.996	96.5564	784	0.996	88.1781	834	0.996	88.5665	839	0.9968	110.766	837	0.996	94.9209	907	0.996	104.473	0.182518	0.285829
Bra001539	702	814	0.9915	170.418	1077	0.9986	213.793	1091	0.9972	204.485	714	0.9943	166.37	1135	0.9972	227.178	1148	0.9957	233.384	0.0907847	0.185193
Bra025225	3066	812	0.9658	38.9235	709	0.9863	32.2248	899	0.984	38.58	630	0.9628	33.6112	921	0.9925	42.208	928	0.9918	43.1959	0.117208	0.203239
Bra027459	876	812	0.9361	136.232	787	0.9372	125.195	786	0.9372	118.057	1012	0.9395	188.969	1145	0.9384	183.658	966	0.9384	157.376	0.48196	0.555205
Bra004947	2406	812	0.9917	49.6008	716	0.9967	41.4699	559	0.9879	30.5697	716	0.9855	48.678	853	0.9884	49.8151	765	0.9938	45.3766	0.24214	0.339119
Bra037609	591	812	0.9932	201.928	969	0.978	228.482	1367	0.9966	304.338	730	0.9848	202.046	1479	0.9932	351.632	1633	0.9983	394.335	0.367657	0.479781
Bra007087	1692	811	0.997	70.4448	798	0.9935	65.7232	795	0.9965	61.8218	616	0.9965	59.5519	842	0.9947	69.9229	1010	0.9976	85.1897	0.116658	0.21306
Bra040341	1515	811	0.9967	78.6749	691	0.9914	63.5596	788	0.9908	68.4366	821	0.9855	88.6432	834	0.9894	77.3501	897	0.9921	84.4979	0.249767	0.361951
Bra013550	3570	811	0.991	33.3873	856	0.9913	33.4135	935	0.9924	34.4602	817	0.9866	37.4342	938	0.9922	36.9183	914	0.986	36.538	0.131058	0.212399
Bra030756	972	811	0.9938	122.626	857	0.999	122.866	1000	0.9979	135.366	692	0.9959	116.454	954	0.9949	137.908	974	0.999	143.008	0.0612311	0.13862
Bra034757	615	811	0.9919	193.809	527	0.9919	119.413	467	0.987	99.9118	752	0.9919	200.013	653	0.9919	149.192	670	0.9951	155.477	0.288765	0.406959
Bra034254	1869	810	0.9888	63.6948	803	0.9904	59.8718	1076	0.992	75.7492	663	0.9797	58.0255	577	0.9775	43.3785	578	0.9823	44.1352	-0.453648	0.517115
Bra019332	1548	810	0.9774	76.9028	651	0.9851	58.6038	621	0.9755	52.7832	537	0.9903	56.7438	597	0.9826	54.189	611	0.9929	56.3296	-0.170842	0.268699
Bra006118	1035	809	0.9961	114.878	1681	0.9981	226.331	1130	0.9971	143.652	1293	0.9971	204.349	496	0.9845	67.3363	344	0.9787	47.4334	-0.603476	0.62131
Bra033528	1980	809	0.999	60.0498	621	0.9965	43.7061	1130	0.9965	75.091	501	0.9894	41.3892	244	0.9278	17.3154	311	0.9232	22.4162	-1.14058	0.763077
Bra009805	1056	808	0.9934	112.454	1035	0.9924	136.582	1104	0.9972	137.556	563	0.9886	87.2086	950	0.9943	126.406	845	0.9962	114.198	-0.23794	0.357794
Bra000547	1626	807	0.992	72.9426	991	0.9938	84.9315	1065	0.9932	86.1795	448	0.9914	45.0684	727	0.9908	62.8234	703	0.9926	61.7022	-0.525112	0.571616
Bra005257	1380	807	0.9978	85.9454	1469	0.9964	148.34	960	0.9993	91.5307	568	0.9957	67.3262	699	0.9964	71.1714	486	0.9986	50.2601	-0.787523	0.691984
Bra002263	3336	806	0.9868	35.5089	681	0.9679	28.447	832	0.9721	32.815	715	0.9601	35.0586	888	0.9577	37.402	880	0.9296	37.6463	0.18626	0.272998
Bra027893	1086	806	0.9936	109.077	466	0.9926	59.796	572	0.9982	69.3013	247	0.9908	37.2034	197	0.9908	25.4885	248	0.9982	32.5903	-1.32174	0.803531
Bra037286	2688	806	0.958	44.0691	628	0.9554	32.5571	647	0.9561	31.6701	680	0.9587	41.3804	736	0.9624	38.473	651	0.9609	34.5635	0.0793158	0.162129
Bra012975	981	806	0.9939	120.752	980	0.9949	139.211	827	0.9969	110.92	1022	0.9898	170.411	556	0.998	79.6367	510	0.9694	74.1938	-0.193897	0.297348
Bra001342	4077	806	0.9382	29.0551	855	0.9681	29.2241	805	0.9269	25.9795	619	0.9235	24.835	532	0.9313	18.3349	453	0.8536	15.8571	-0.513449	0.5043
Bra015612	3339	806	0.7945	35.477	758	0.8011	31.6351	722	0.8005	28.4509	785	0.7981	38.4564	844	0.802	35.5168	812	0.8011	34.7061	0.185554	0.272348
Bra039151	1590	806	0.9535	74.5017	569	0.9616	49.869	558	0.9497	46.1755	548	0.9491	56.3765	565	0.9541	49.9297	592	0.9522	53.1362	-0.0971271	0.189165
Bra016641	2466	805	0.867	47.9768	711	0.9307	40.1784	686	0.8747	36.6021	776	0.8909	51.4735	907	0.9039	51.6799	735	0.8609	42.5364	0.223776	0.321211
Bra009751	2223	805	0.8295	53.2212	524	0.8255	32.8479	627	0.8641	37.111	258	0.7913	18.9843	167	0.753	10.5556	129	0.7188	8.28164	-1.70349	0.815177
Bra020569	1128	804	0.992	104.755	651	0.9947	80.4244	331	0.9885	38.6095	305	0.9929	44.2289	147	0.8883	18.3112	97	0.9619	12.2724	-1.58079	0.831572
Bra000062	1980	804	0.5934	59.6787	568	0.5944	39.976	439	0.6121	29.1725	447	0.5833	36.9281	532	0.6111	37.7532	474	0.5909	34.1648	-0.243146	0.335301
Bra019893	867	803	0.9308	136.121	742	0.9458	119.262	608	0.9931	92.2698	777	0.9954	146.594	844	0.94	136.783	754	0.9931	124.113	0.229121	0.348243
Bra000687	705	803	0.9901	167.4	1178	0.9986	232.848	1951	0.9915	364.119	826	0.9872	191.649	1651	0.9929	329.053	2640	0.9957	534.418	0.465071	0.552571
Bra009514	2289	803	0.9611	51.5582	443	0.9493	26.9696	328	0.9637	18.854	700	0.9734	50.0227	588	0.9589	36.0943	354	0.9602	22.0711	0.151819	0.23165
Bra010781	1659	803	0.4641	71.1373	782	0.4635	65.6865	729	0.4617	57.8171	842	0.4605	83.0196	874	0.4581	74.024	998	0.4671	85.852	0.319522	0.424047
Bra034172	3645	803	0.9898	32.3777	798	0.9791	30.5085	799	0.9863	28.8419	834	0.9896	37.4269	945	0.9931	36.4286	865	0.9786	33.8676	0.23189	0.318937
Bra018250	1125	803	0.9929	104.904	587	0.9973	72.7112	645	0.9902	75.4366	407	0.992	59.1775	322	0.9849	40.2171	393	0.9502	49.8547	-0.761707	0.67369
Bra024755	1827	802	0.9891	64.5155	1029	0.9918	78.4861	769	0.9951	55.3812	547	0.9885	48.9738	657	0.9847	50.5283	415	0.9803	32.4172	-0.588632	0.595209
Bra010013	1947	802	0.9985	60.5392	885	0.9954	63.3422	760	0.9974	51.3597	615	0.9923	51.6683	525	0.9918	37.8879	473	0.9938	34.6706	-0.496364	0.543035
Bra041037	2670	800	0.9637	44.0359	988	0.9861	51.5658	1065	0.9936	52.4823	1043	0.9888	63.8981	1133	0.9865	59.6247	1038	0.9884	55.482	0.273583	0.372962
Bra017346	2673	800	0.963	43.9865	847	0.9622	44.1571	765	0.9611	37.6563	743	0.9633	45.4679	942	0.9813	49.5176	868	0.9585	46.3433	0.167925	0.26223
Bra006081	1284	800	0.993	91.57	675	0.9969	73.2579	589	0.9875	60.3567	571	0.9922	72.7421	565	0.9984	61.8288	472	0.9984	52.4618	-0.267817	0.378172
Bra020633	1053	800	0.5783	111.658	786	0.5774	104.018	767	0.5783	95.8389	1127	0.5689	175.07	1162	0.5764	155.055	1182	0.5793	160.197	0.654426	0.644771
Bra009195	1449	799	0.9545	81.0413	793	0.9931	76.2642	472	0.9386	42.8596	895	0.9827	101.034	1017	0.9807	98.6189	871	0.9765	85.7859	0.511993	0.565608
Bra008742	1884	798	0.9506	62.2515	717	0.9559	53.034	773	0.9586	53.985	692	0.9724	60.0814	705	0.9575	52.5794	686	0.9554	51.9648	-0.0401418	0.113075
Bra034276	2316	798	0.9914	50.6399	898	0.9965	54.0323	778	0.9655	44.1994	543	0.9931	38.351	874	0.9944	53.025	630	0.9901	38.8211	-0.193371	0.283105
Bra037197	1512	798	0.9914	77.5674	564	0.9888	51.9808	536	0.9888	46.6431	514	0.9888	55.6066	327	0.9716	30.3881	344	0.9861	32.4693	-0.572695	0.581919
Bra028392	2439	798	0.9512	48.0861	716	0.9549	40.9088	578	0.9545	31.1811	564	0.9512	37.8253	528	0.9537	30.4179	530	0.9328	31.012	-0.275933	0.365902
Bra032908	4989	797	0.9312	23.4786	978	0.913	27.3175	856	0.9389	22.5754	744	0.8853	24.3935	840	0.9076	23.6577	732	0.9098	20.9394	-0.0888199	0.162615
Bra014308	2202	797	0.9941	53.1948	1834	0.995	116.064	1726	0.9946	103.133	307	0.9419	22.8053	238	0.931	15.1868	281	0.9264	18.2119	-2.27694	0.879843
Bra039280	963	797	0.9927	121.635	623	0.9886	90.1525	646	0.9907	88.2635	476	0.9917	80.8529	499	0.9211	72.8085	494	0.9948	73.2094	-0.403339	0.493516
Bra020357	1572	797	0.9733	74.5133	662	0.9879	58.6842	691	0.9866	57.8363	809	0.9885	84.1804	941	0.9911	84.1094	858	0.9962	77.8935	0.365905	0.465157
Bra001392	1290	796	0.9612	90.6884	847	0.9705	91.4976	717	0.9713	73.1315	509	0.9659	64.5421	469	0.9659	51.0847	432	0.9442	47.7926	-0.643713	0.627318
Bra012475	1227	796	0.9788	95.3447	952	0.9894	108.121	650	0.9886	69.7017	868	0.9919	115.715	1092	0.9935	125.051	885	0.987	102.935	0.331371	0.438502
Bra022549	1140	796	0.9939	102.621	1311	0.9982	160.256	1025	0.9947	118.302	345	0.9912	49.5027	154	0.957	18.9812	125	0.9579	15.6485	-2.17974	0.882165
Bra034553	1515	796	0.9987	77.2198	847	0.9934	77.9088	801	0.9987	69.5656	765	0.9947	82.5969	843	0.9941	78.1848	783	0.9888	73.7591	0.0618757	0.136843
Bra010787	705	795	0.9887	165.732	615	0.9816	121.563	609	0.983	113.659	811	0.9858	188.168	777	0.9844	154.86	901	0.9844	182.39	0.390032	0.493204
Bra029073	1581	795	0.9943	73.9032	818	0.9873	72.1003	613	0.9987	51.0157	639	0.9962	66.1126	690	0.9892	61.3232	618	0.9937	55.7857	-0.104748	0.191746
Bra007687	1041	795	0.9971	112.239	662	0.9971	88.6182	436	0.9971	55.1075	804	0.9981	126.334	573	0.9942	77.3413	663	0.9952	90.8927	0.202655	0.310491
Bra028525	1833	794	0.9924	63.6629	619	0.9951	47.0591	567	0.9945	40.7001	770	0.9798	68.7137	498	0.9613	38.1746	482	0.9782	37.5276	-0.0683465	0.143972
Bra031904	3240	794	0.8988	36.0167	1195	0.916	51.3971	947	0.9046	38.4574	965	0.8994	48.7189	474	0.8565	20.5561	489	0.8441	21.5392	-0.470958	0.507447
Bra017400	3804	794	0.9387	30.6767	803	0.938	29.4165	661	0.8959	22.8631	853	0.8856	36.6795	711	0.9161	26.2625	722	0.8799	27.0871	0.118041	0.196411
Bra024649	1725	794	0.9797	67.6487	1380	0.9803	111.482	1360	0.9843	103.735	697	0.9751	66.0935	643	0.9623	52.3757	371	0.9588	30.6938	-0.923229	0.731286
Bra004646	2922	793	0.9579	39.8861	682	0.9624	32.5252	593	0.9627	26.7023	638	0.949	35.7154	522	0.9548	25.1014	479	0.9487	23.3949	-0.235062	0.323084
Bra040924	1176	792	0.9481	98.9797	888	0.9388	105.226	690	0.9456	77.1999	676	0.9464	94.0274	1618	0.9524	193.321	978	0.9328	118.686	0.528951	0.583172
Bra006260	1779	792	0.9859	65.4301	578	0.9949	45.276	689	0.9893	50.9587	859	0.9938	78.9827	710	0.9831	56.0777	777	0.9961	62.332	0.288062	0.392912
Bra035025	2826	792	0.9851	41.189	762	0.9844	37.575	731	0.9745	34.0346	493	0.9696	28.5358	421	0.9459	20.9323	404	0.9738	20.4021	-0.690998	0.609928
Bra032952	1176	791	0.9847	98.8547	672	0.9626	79.6302	623	0.96	69.7037	567	0.977	78.8662	324	0.9949	38.712	296	0.9762	35.9212	-0.693204	0.648584
Bra018449	2742	791	0.981	42.3972	768	0.981	39.031	564	0.9668	27.0637	804	0.9767	47.9627	711	0.9752	36.4342	639	0.9675	33.2583	0.116978	0.202885
Bra023336	1767	791	0.9734	65.7912	586	0.966	46.2144	594	0.9745	44.2308	812	0.9717	75.1683	559	0.9672	44.4511	645	0.9723	52.0942	0.136274	0.231476
Bra014816	3315	789	0.9777	34.9801	898	0.9919	37.7493	967	0.9852	38.3811	816	0.9753	40.2644	1033	0.9804	43.7849	1020	0.9897	43.912	0.203712	0.29344
Bra040475	3864	789	0.9754	30.0101	615	0.9539	22.1796	623	0.9614	21.2142	767	0.9744	32.4693	297	0.8727	10.8001	276	0.8163	10.1938	-0.457309	0.46219
Bra011343	1056	789	0.9394	109.81	670	0.9318	88.4152	599	0.9384	74.6342	656	0.9366	101.614	650	0.9356	86.4882	633	0.9384	85.5472	0.00417418	0.0640529
Bra011821	1554	788	0.9627	74.5252	467	0.9595	41.8776	351	0.9421	29.7188	272	0.9363	28.6308	166	0.9112	15.0094	193	0.89	17.7244	-1.25169	0.77485
Bra017632	1419	788	0.9027	81.6154	774	0.9119	76.0106	755	0.9091	70.0067	701	0.9013	80.8073	775	0.9154	76.7409	771	0.9063	77.5422	0.046508	0.125535
Bra005211	726	788	0.9545	159.521	1050	0.9573	201.543	1011	0.9601	183.227	408	0.949	91.926	629	0.9573	121.737	710	0.9573	139.569	-0.623765	0.63321
Bra021634	1233	788	0.9651	93.9272	714	0.9457	80.6958	682	0.9262	72.7773	589	0.9392	78.1389	652	0.9262	74.3006	692	0.9075	80.0957	-0.0893986	0.181518
Bra006103	1359	788	0.9963	85.2187	469	0.9912	48.0916	410	0.9934	39.6953	470	0.9919	56.5709	464	0.9912	47.974	305	0.9566	32.0292	-0.341134	0.431912
Bra019618	1254	787	0.9944	92.237	697	0.9984	77.4553	856	0.9984	89.8155	761	0.9984	99.2664	705	0.9984	78.9949	806	0.9992	91.7284	0.0571263	0.137129
Bra020343	1539	787	0.9929	75.1561	841	0.9942	76.1506	681	0.9961	58.2215	578	0.9903	61.4334	872	0.9948	79.6133	773	0.9974	71.6815	0.0218664	0.0912005
Bra003163	480	785	0.9917	240.357	911	0.9875	264.48	802	0.9917	219.841	450	0.9875	153.351	746	0.9833	218.376	614	0.9917	182.555	-0.38672	0.495356
Bra011677	2571	785	0.9763	44.8741	1589	0.9887	86.1267	1107	0.9763	56.6527	1724	0.9864	109.686	623	0.965	34.0482	800	0.9669	44.4073	0.00374476	0.063725
Bra016651	4029	785	0.9496	28.6352	931	0.9551	32.2009	885	0.9511	28.9015	642	0.9263	26.0647	923	0.9394	32.1893	759	0.9347	26.885	-0.0758923	0.15711
Bra005687	930	784	0.9839	123.897	1211	0.9968	181.458	999	0.9871	141.337	525	0.9957	92.3403	620	0.9774	93.6734	512	0.9957	78.5694	-0.755563	0.68587
Bra027516	1221	784	0.8501	94.3688	571	0.8419	65.1683	596	0.8583	64.2252	695	0.8428	93.1074	949	0.8927	109.209	931	0.8559	108.818	0.47557	0.547113
Bra003055	2001	784	0.995	57.5834	1374	0.995	95.6876	916	0.983	60.2314	340	0.961	27.7937	523	0.9745	36.725	316	0.9795	22.5375	-1.29423	0.796349
Bra028563	1905	783	0.9617	60.4081	928	0.9696	67.8842	994	0.9759	68.6541	839	0.9795	72.0414	740	0.9564	54.5814	766	0.9622	57.3852	-0.0980347	0.191069
Bra018575	1269	783	0.9827	90.6835	699	0.9795	76.7594	745	0.9882	77.2448	1323	0.9779	170.535	934	0.9835	103.417	1345	0.9874	151.261	0.797244	0.702932
Bra023598	1035	782	0.9585	111.044	877	0.9565	118.08	1007	0.9575	128.016	254	0.9411	40.1429	231	0.942	31.3602	213	0.942	29.3701	-1.82394	0.862744
Bra007494	1263	782	0.9984	90.9979	2281	0.9976	251.674	1525	0.996	158.87	933	0.985	120.835	2470	0.996	274.79	948	0.9897	107.12	0.00345934	0.0641587
Bra028187	774	781	0.9845	148.299	677	0.9845	121.889	604	0.9935	102.676	536	0.9897	113.276	549	0.9935	99.6642	559	0.991	103.071	-0.238673	0.357487
Bra012359	1896	781	0.9905	60.5398	1694	0.9989	124.506	1483	0.9974	102.915	1937	0.9916	167.111	1748	0.9995	129.542	1653	0.9984	124.423	0.54821	0.594665
Bra012470	3519	781	0.599	32.6182	768	0.5456	30.4129	748	0.5209	27.9677	789	0.5666	36.6752	993	0.5877	39.6495	747	0.6061	30.2948	0.228551	0.317985
Bra014136	3240	781	0.9969	35.427	744	0.996	31.9995	765	0.9883	31.0664	701	0.9914	35.3906	990	0.9929	42.9336	846	0.9744	37.2642	0.230905	0.321534
Bra025772	2847	781	0.9895	40.3173	984	0.9961	48.1641	1550	0.9975	71.634	715	0.9909	41.0803	385	0.9747	19.0012	538	0.968	26.9688	-0.879192	0.695311
Bra021288	1368	781	0.9898	83.906	1066	0.9949	108.589	1112	0.9978	106.953	1207	0.9971	144.323	1755	0.9978	180.26	1805	0.9971	188.303	0.77633	0.697093
Bra013803	3840	780	0.9352	29.8532	969	0.9552	35.1648	646	0.9167	22.1348	532	0.8622	22.6619	335	0.8039	12.258	219	0.756	8.13915	-1.01723	0.69273
Bra026229	1599	780	0.9819	71.6926	657	0.9937	57.2576	977	0.9969	80.3935	514	0.9825	52.5811	257	0.9681	22.5836	324	0.9712	28.9176	-1.00815	0.74162
Bra002464	1791	780	0.971	64.007	870	0.9816	67.6923	905	0.9788	66.4856	940	0.9805	85.8514	911	0.981	71.4711	1001	0.9849	79.7636	0.258563	0.370207
Bra007079	2157	779	0.9977	53.0781	718	0.9912	46.3863	639	0.9995	38.9785	616	0.987	46.7138	694	0.9986	45.2082	565	0.994	37.3822	-0.0985232	0.186278
Bra002710	1434	779	0.9847	79.8393	911	0.9965	88.5289	1066	0.9979	97.8099	699	0.9965	79.7339	1099	0.9972	107.685	864	0.9944	85.9866	0.0386517	0.114963
Bra003889	2901	778	0.9852	39.4149	1151	0.9969	55.2896	606	0.9859	27.4853	389	0.9614	21.934	333	0.9293	16.1289	193	0.8794	9.49458	-1.36138	0.777965
Bra008474	3825	778	0.9778	29.8935	637	0.9537	23.2073	676	0.9676	23.2536	611	0.9655	26.1291	647	0.9608	23.7673	645	0.9582	24.0655	-0.045927	0.114466
Bra027932	3105	777	0.9913	36.778	1052	0.9884	47.2139	1008	0.991	42.7143	698	0.9813	36.7713	1488	0.9952	67.3363	1359	0.9961	62.4632	0.394647	0.469753
Bra008943	4368	777	0.9396	26.1437	815	0.9519	26.001	742	0.9757	22.351	613	0.8771	22.9558	592	0.9192	19.0435	549	0.8814	17.9373	-0.31372	0.3645
Bra024814	894	776	0.9933	127.571	817	0.9888	127.35	773	0.9966	113.767	545	0.9899	99.7181	817	0.9911	128.408	677	0.9933	108.073	-0.133087	0.229181
Bra038801	786	776	0.7684	145.1	790	0.7799	140.062	887	0.8944	148.483	482	0.7099	100.309	487	0.715	87.0591	398	0.7087	72.2648	-0.740041	0.679016
Bra019196	1227	776	0.956	92.9491	487	0.9527	55.3096	564	0.956	60.4797	666	0.9576	88.786	716	0.9568	81.9929	706	0.9568	82.1157	0.276841	0.389284
Bra013477	3957	775	0.95	28.7848	731	0.956	25.7435	864	0.9591	28.7291	656	0.9032	27.1177	827	0.9338	29.3662	751	0.9464	27.0857	0.00539798	0.0683686
Bra024616	1158	775	0.9836	98.3606	1438	0.9991	173.048	1876	0.9905	213.157	264	0.9853	37.2915	445	0.9784	53.9957	721	0.9991	88.8573	-1.42754	0.833344
Bra011514	2391	774	0.9975	47.5762	1132	0.9929	65.9755	1621	0.995	89.2028	611	0.9941	41.8	356	0.9816	20.9208	456	0.9908	27.2177	-1.17272	0.774818
Bra027673	1185	774	0.7958	95.9955	665	0.7907	78.2022	673	0.7873	74.726	845	0.8059	116.642	1016	0.7932	120.471	902	0.7983	108.631	0.474	0.542829
Bra006091	1575	774	0.9365	72.2252	755	0.9022	66.8009	568	0.8235	47.4507	853	0.873	88.5897	953	0.8946	85.0198	905	0.88	82.0038	0.454967	0.524355
Bra006556	3708	774	0.8894	30.6782	646	0.8706	24.2778	928	0.9229	32.9293	353	0.8627	15.5722	216	0.6993	8.18506	345	0.8943	13.2784	-1.24671	0.740784
Bra016372	1050	774	0.9667	108.338	1341	0.9838	177.974	1075	0.9667	134.708	835	0.98	130.08	1805	0.96	241.544	1258	0.9552	170.985	0.366026	0.476782
Bra005187	1326	774	0.9668	85.7878	671	0.9691	70.5172	607	0.9525	60.231	520	0.9638	64.1468	333	0.9676	35.2865	291	0.9125	31.3196	-0.727765	0.65794
Bra003883	732	773	0.9891	155.202	381	0.9167	72.532	233	0.9617	41.8813	268	0.9385	59.8878	80	0.8866	15.3563	43	0.8415	8.38347	-1.68885	0.84628
Bra029101	699	773	0.99	162.529	523	0.9943	104.265	819	0.9957	154.164	176	0.9871	41.1861	470	0.9971	94.4775	281	0.9857	57.3714	-1.12481	0.78438
Bra039935	2349	773	0.954	48.3643	959	0.9562	56.892	821	0.9519	45.987	749	0.9447	52.1571	443	0.9413	26.4989	521	0.951	31.6534	-0.455314	0.511323
Bra036018	1866	773	0.9898	60.883	691	0.9909	51.6039	600	0.9887	42.3072	557	0.9732	48.8268	673	0.9909	50.677	596	0.9866	45.5828	-0.0934358	0.177345
Bra018762	1938	772	0.2724	58.5453	662	0.2967	47.6014	606	0.2714	41.1428	472	0.2714	39.8385	573	0.273	41.544	532	0.2719	39.1764	-0.288916	0.383408
Bra026867	1368	772	0.9481	82.9391	839	0.9488	85.4657	618	0.9474	59.4398	531	0.9437	63.4926	581	0.9532	59.6757	525	0.9532	54.7696	-0.356676	0.454923
Bra015653	1221	772	0.9885	92.9244	650	0.9885	74.1846	518	0.9902	55.8199	793	0.9902	106.236	549	0.9943	63.1778	596	0.9902	69.6621	0.100887	0.193063
Bra000963	2919	772	0.94	38.8697	257	0.8791	12.2692	192	0.8914	8.6545	566	0.9404	31.7174	557	0.9332	26.812	690	0.9376	33.735	0.625788	0.568596
Bra034561	939	771	0.9957	120.675	673	0.9925	99.877	379	0.984	53.1066	510	0.9947	88.8423	731	0.9925	109.385	533	0.9883	81.008	0.0291066	0.103275
Bra024511	2448	771	0.9824	46.2883	656	0.9702	37.3429	660	0.9841	35.4738	504	0.9436	33.6771	670	0.9861	38.4566	575	0.96	33.5214	-0.172871	0.25829
Bra028653	3672	771	0.9278	30.8589	822	0.9515	31.195	695	0.912	24.9033	940	0.9259	41.8736	1002	0.9673	38.3418	837	0.9586	32.5304	0.374696	0.435529
Bra016765	1575	771	0.9962	71.9452	547	0.9962	48.3975	724	0.9917	60.4829	511	0.9943	53.0708	643	0.9968	57.3638	644	0.9981	58.3541	-0.0993809	0.190165
Bra012157	2283	770	0.9939	49.5693	1841	0.9965	112.373	1161	0.9956	66.9116	2159	0.9939	154.69	1537	0.9956	94.5966	1457	0.9974	91.0793	0.572656	0.602064
Bra029805	2454	770	0.9707	46.1152	587	0.9796	33.3334	555	0.9495	29.7573	472	0.9556	31.4617	553	0.9523	31.6634	469	0.9593	27.275	-0.272654	0.354039
Bra033225	3213	769	0.9599	35.1758	555	0.9241	24.0712	505	0.9645	20.6802	417	0.9185	21.2295	332	0.892	14.5189	279	0.854	12.3925	-0.731421	0.595627
Bra037461	417	769	0.9904	271.031	754	0.9952	251.971	773	0.9904	243.904	823	0.9952	322.834	767	0.9904	258.444	759	0.9952	259.76	0.133121	0.23155
Bra036747	2487	768	0.9984	45.3851	679	0.996	38.0461	660	0.9964	34.9175	674	0.9964	44.3301	933	0.9887	52.7125	868	0.9968	49.8093	0.311318	0.401062
Bra036464	1893	768	0.9815	59.6264	764	0.9852	56.2417	759	0.9842	52.7553	936	0.9789	80.8798	985	0.9884	73.1128	983	0.9768	74.1087	0.435869	0.514856
Bra040509	3249	768	0.9588	34.7408	853	0.9464	36.586	1190	0.9705	48.1917	1082	0.94	54.4744	2118	0.9748	91.5975	1635	0.9557	71.8182	0.866367	0.706608
Bra010084	906	768	0.9934	124.584	596	0.9956	91.6714	861	0.9956	125.04	534	0.9967	96.4113	664	0.9967	102.979	630	0.9967	99.2381	-0.19267	0.296677
Bra012557	1806	768	0.9895	62.4988	1133	0.9917	87.4235	905	0.9895	65.9334	1008	0.9928	91.2973	810	0.9895	63.0195	591	0.99	46.702	-0.102737	0.192423
Bra033730	3309	767	0.9843	34.0664	600	0.9801	25.268	516	0.9725	20.5177	648	0.9764	32.0327	556	0.9707	23.6094	559	0.9516	24.1091	-0.00182308	0.0616835
Bra028148	507	767	0.9803	222.339	507	0.9724	139.353	697	0.9783	180.884	540	0.9901	174.221	977	0.9921	270.766	1060	0.9882	298.376	0.454243	0.538984
Bra029309	3969	767	0.9461	28.4016	1203	0.9889	42.2377	694	0.8823	23.0066	1133	0.9632	46.6943	694	0.9315	24.5689	449	0.7276	16.1448	-0.0994516	0.178921
Bra018136	861	765	0.9779	130.583	610	0.971	98.7285	487	0.9652	74.4219	502	0.971	95.3708	379	0.9698	61.8506	348	0.964	57.6823	-0.499115	0.560351
Bra011412	2622	765	0.9874	42.8802	618	0.987	32.8452	568	0.9863	28.503	654	0.9733	40.8	702	0.9935	37.6194	725	0.9916	39.4613	0.177579	0.266504
Bra003459	1686	765	0.9905	66.6856	734	0.9798	60.6673	724	0.9775	56.501	752	0.9947	72.9584	1073	0.9958	89.4231	917	0.9964	77.6208	0.384489	0.472096
Bra001010	831	765	0.9832	135.297	604	0.9904	101.287	643	0.9783	101.809	764	0.9928	150.386	724	0.9832	122.418	795	0.9952	136.531	0.274586	0.386899
Bra024749	1494	765	0.9987	75.2556	1278	0.9993	119.205	727	0.998	64.0263	1055	0.9993	115.509	904	0.998	85.0209	758	0.9967	72.4077	0.0784783	0.171215
Bra017165	987	765	0.9929	113.913	868	0.9899	122.551	1173	0.9929	156.371	785	0.999	130.097	1256	0.997	178.805	1783	0.997	257.81	0.528694	0.587091
Bra025827	1659	764	0.9922	67.6823	829	0.9952	69.6344	887	0.9885	70.3481	664	0.9843	65.4691	802	0.9861	67.9259	730	0.9867	62.7975	-0.0819858	0.16957
Bra014309	2565	764	0.9018	43.7758	1127	0.9029	61.2283	1084	0.8936	55.6054	396	0.7786	25.2536	688	0.8807	37.6885	366	0.8413	20.3639	-0.947067	0.715472
Bra033660	1956	764	0.9719	57.4054	590	0.9775	42.0338	569	0.9724	38.2753	499	0.9606	41.7298	528	0.9668	37.9291	521	0.9632	38.0133	-0.226907	0.32742
Bra005523	672	764	0.8869	167.091	558	0.875	115.713	533	0.8824	104.36	500	0.8795	121.707	418	0.8765	87.4006	444	0.8839	94.2931	-0.351716	0.457081
Bra010976	5451	764	0.942	20.599	760	0.9224	19.4291	736	0.9439	17.7655	698	0.8683	20.9457	758	0.9002	19.5389	698	0.863	18.2745	0.0239035	0.0854462
Bra036184	1737	764	0.9729	64.643	774	0.9764	62.0951	965	0.9741	73.0975	876	0.9689	82.4934	1028	0.9902	83.1574	973	0.9758	79.9428	0.29746	0.40707
Bra002412	3441	763	0.8992	32.5888	766	0.9128	31.0213	729	0.9026	27.8752	629	0.9076	29.9007	773	0.9131	31.5648	652	0.871	27.0414	-0.0477505	0.117639
Bra016261	861	763	0.9861	130.242	760	0.9907	123.006	664	0.9884	101.47	276	0.9849	52.435	423	0.9861	69.0311	398	0.9884	65.9699	-0.920275	0.736379
Bra015788	351	763	0.9858	319.481	448	0.9858	177.863	427	0.9801	160.065	529	0.9687	246.526	733	0.9886	293.43	1103	0.9915	448.471	0.588343	0.621923
Bra032766	2319	763	0.9815	48.3562	826	0.9875	49.6358	727	0.9961	41.2485	797	0.9879	56.2176	658	0.9909	39.8688	634	0.9853	39.0171	-0.0435144	0.112435
Bra011616	1041	762	0.9914	107.58	879	0.9875	117.667	879	0.9933	111.1	520	0.9942	81.7086	612	0.9923	82.6054	629	0.9962	86.2315	-0.424877	0.509541
Bra015863	1155	761	0.9879	96.8347	549	0.9948	66.2379	502	0.974	57.1869	649	0.9965	91.9132	840	0.9879	102.189	747	0.9844	92.3007	0.378843	0.475476
Bra033370	10659	760	0.7371	10.4791	681	0.7184	8.90321	759	0.712	9.36915	631	0.6438	9.6834	682	0.6736	8.99033	630	0.6933	8.4351	-0.0848739	0.129703
Bra017627	843	760	0.8043	132.499	579	0.8102	95.7121	535	0.8055	83.5028	597	0.8066	115.841	475	0.8102	79.1724	445	0.8043	75.3353	-0.205404	0.320196
Bra025262	1626	760	0.9914	68.6944	822	0.9969	70.4478	754	0.9969	61.0135	669	0.9932	67.3009	701	0.9957	60.5766	664	0.9834	58.2792	-0.104604	0.191868
Bra025211	3516	759	0.9792	31.7264	740	0.9755	29.3291	629	0.9699	23.5384	552	0.9662	25.6806	574	0.9772	22.9388	460	0.9445	18.6713	-0.330146	0.38674
Bra013983	1725	759	0.862	64.6667	720	0.8429	58.1647	561	0.8441	42.7906	771	0.8574	73.1106	923	0.8493	75.1831	765	0.8667	63.2905	0.353337	0.445927
Bra015174	1374	758	0.9884	81.0794	661	0.9556	67.0395	812	0.968	77.7578	345	0.9585	41.0721	285	0.9869	29.1451	283	0.9505	29.3945	-1.18115	0.78007
Bra016144	1689	758	0.9923	65.958	451	0.9876	37.2103	306	0.9799	23.8378	403	0.9822	39.0293	69	0.7478	5.7402	32	0.4808	2.70387	-1.41971	0.788368
Bra010950	3801	758	0.8311	29.3089	850	0.8464	31.1628	685	0.8321	23.712	713	0.8077	30.6836	726	0.8098	26.8378	701	0.8237	26.32	-0.00587776	0.068871
Bra003302	2325	758	0.9819	47.9153	801	0.9858	48.0093	890	0.9875	50.3665	695	0.9875	48.8964	821	0.9837	49.6167	829	0.9884	50.8859	0.0303283	0.101159
Bra008037	2760	757	0.9938	40.3102	304	0.963	15.349	624	0.9946	29.7475	321	0.9478	19.0244	215	0.9308	10.9455	444	0.9783	22.9583	-0.690311	0.587572
Bra020599	1542	757	0.9877	72.1506	540	0.9864	48.8006	444	0.9754	37.8855	491	0.9864	52.0849	314	0.987	28.6123	261	0.9747	24.1559	-0.599175	0.590381
Bra032749	1416	757	0.9951	78.5707	1604	0.9972	157.855	925	0.9979	85.9515	1166	0.9979	134.695	443	0.9951	43.959	421	0.9901	42.4312	-0.544147	0.585393
Bra025173	957	757	0.9896	116.255	560	0.9854	81.544	480	0.999	65.994	810	0.9896	138.448	896	0.9875	131.554	743	0.999	110.801	0.529639	0.582183
Bra023965	1152	756	0.9349	96.4489	703	0.9366	85.0391	647	0.934	73.897	348	0.9349	49.4131	346	0.9349	42.2018	310	0.9332	38.4039	-0.973954	0.739351
Bra017598	2373	756	0.9912	46.8222	1045	0.9903	61.3669	867	0.9874	48.0724	641	0.9549	44.185	924	0.9882	54.7119	710	0.9831	42.6999	-0.142174	0.230503
Bra018190	654	756	0.9878	169.892	665	0.9939	141.697	507	0.9817	102.001	606	0.9847	151.569	319	0.9908	68.5363	270	0.9648	58.9186	-0.567812	0.605306
Bra021898	1428	756	0.9307	77.8076	701	0.93	68.4078	566	0.8957	52.1511	805	0.8999	92.211	634	0.9174	62.3833	721	0.9356	72.0565	0.192304	0.291805
Bra012519	1584	756	0.9975	70.1447	1430	0.9956	125.805	1942	0.9975	161.313	390	0.9899	40.274	925	0.9905	82.0529	830	0.9931	74.7806	-0.858	0.717746
Bra035110	3972	756	0.9527	27.9731	780	0.9577	27.3654	746	0.9373	24.7118	601	0.8933	24.7503	705	0.9338	24.9395	700	0.9335	25.151	-0.0970822	0.174642
Bra022553	1014	755	0.9961	109.43	1067	0.997	146.637	1930	0.999	250.435	536	0.997	86.4653	250	0.999	34.6425	430	0.997	60.5197	-1.47958	0.838194
Bra000268	789	755	0.9949	140.637	843	0.9937	148.89	867	0.9987	144.583	748	0.9949	155.074	1220	0.9975	217.265	1110	0.9987	200.776	0.400767	0.50183
Bra007707	1686	755	0.8648	65.8139	660	0.8553	54.5509	676	0.7989	52.755	1058	0.8654	102.646	1035	0.8837	86.2562	1103	0.8464	93.365	0.705292	0.659659
Bra009283	924	755	0.9859	120.089	692	0.9827	104.364	660	0.9275	93.9825	543	0.9805	96.1264	321	0.9675	48.8136	295	0.9394	45.5634	-0.741183	0.673346
Bra026029	1824	755	0.9825	60.8345	806	0.9841	61.5781	962	0.9951	69.3945	236	0.9402	21.1642	669	0.9962	51.5358	496	0.9737	38.8082	-0.782507	0.6724
Bra035477	1485	754	0.998	74.6231	587	0.9993	55.0843	422	0.9832	37.3905	378	0.998	41.6371	532	0.9973	50.3376	400	0.998	38.4414	-0.35757	0.445303
Bra026408	3693	754	0.8159	30.0068	785	0.8172	29.6214	678	0.8086	24.156	695	0.8012	30.7837	721	0.8335	27.4324	726	0.8207	28.0559	0.0422112	0.108188
Bra021967	1743	754	0.9558	63.5773	683	0.9616	54.6059	789	0.9616	59.56	268	0.957	25.1508	627	0.9616	50.5449	614	0.957	50.2733	-0.496724	0.543638
Bra022598	1332	753	0.9947	83.0843	631	0.9842	66.0148	947	0.9962	93.545	776	0.985	95.2955	1004	0.9887	105.91	1465	0.9977	156.964	0.561801	0.597711
Bra030509	657	753	0.9498	168.445	648	0.9696	137.444	620	0.9543	124.166	840	0.9498	209.136	900	0.9513	192.48	959	0.9619	208.314	0.504125	0.570098
Bra009916	1212	753	0.9571	91.3105	734	0.9587	84.3936	715	0.9497	77.6208	733	0.9604	98.9273	873	0.9447	101.209	762	0.9497	89.7261	0.19438	0.295159
Bra007709	3894	753	0.8608	28.4202	411	0.8462	14.7083	362	0.8272	12.2317	200	0.7283	8.40135	198	0.7013	7.14458	161	0.6818	5.9006	-1.3681	0.711061
Bra016604	813	752	0.9877	135.943	319	0.9668	54.6784	287	0.9606	46.4479	311	0.9914	62.5727	140	0.9053	24.1961	251	0.9606	44.0605	-0.857621	0.706983
Bra022502	744	752	0.9798	148.55	518	0.9476	97.0226	595	0.9798	105.225	524	0.9731	115.206	268	0.9462	50.6139	238	0.9624	45.6531	-0.730169	0.671612
Bra007748	1488	752	0.996	74.2751	915	0.998	85.6908	933	0.998	82.4999	1361	0.996	149.613	1870	0.998	176.582	1796	0.9966	172.254	1.03967	0.770523
Bra025140	1758	751	0.996	62.784	1063	0.996	84.2617	752	0.9972	56.2826	1188	0.9989	110.538	1491	0.9989	119.17	1050	0.9989	85.2387	0.631297	0.629132
Bra011656	480	751	0.9771	229.947	1619	0.975	470.026	1945	0.9812	533.155	346	0.9729	117.91	1178	0.9792	344.835	426	0.8708	126.659	-1.06499	0.781096
Bra031048	1149	750	0.9739	95.9333	777	0.9948	94.236	2143	0.9939	245.401	496	0.9756	70.6117	604	0.9939	73.8626	600	0.9922	74.5242	-0.991986	0.756529
Bra025696	1587	750	0.9168	69.4564	583	0.9282	51.1926	457	0.9382	37.8891	585	0.9244	60.2968	375	0.9364	33.2018	367	0.9326	33.0031	-0.325673	0.419483
Bra015463	1677	749	0.9934	65.6413	587	0.9934	48.7777	445	0.9851	34.9142	510	0.9928	49.7453	549	0.9756	45.9988	440	0.9726	37.4443	-0.165065	0.263177
Bra014252	1299	749	0.9838	84.7424	500	0.9738	53.6385	542	0.9831	54.8991	756	0.98	95.198	714	0.98	77.2319	754	0.9861	82.8378	0.401318	0.489835
Bra004105	1191	749	0.9941	92.4269	685	0.9941	80.1484	616	0.9899	68.0525	1032	0.9874	141.737	1122	0.9933	132.37	1145	0.9874	137.202	0.773418	0.687716
Bra011268	1803	749	0.9895	61.054	1030	0.9972	79.6081	895	0.9933	65.3134	539	0.9795	48.8999	855	0.9817	66.6313	769	0.9967	60.8691	-0.22362	0.329954
Bra009001	843	749	0.9917	130.582	897	0.9964	148.279	626	0.9905	97.7061	867	0.9846	168.231	843	0.9929	140.51	646	0.9893	109.363	0.150956	0.252145
Bra032366	759	749	0.913	145.033	654	0.9117	120.075	754	0.9486	130.709	843	0.9051	181.677	1001	0.9368	185.31	982	0.913	184.644	0.478873	0.555453
Bra039943	237	749	0.9831	464.474	669	0.9916	393.363	586	0.9831	325.33	644	0.9958	444.48	659	0.9873	390.701	607	0.9789	365.516	0.0212186	0.0926655
Bra001451	1155	749	0.9948	95.3077	733	0.9879	88.4378	719	0.9887	81.9071	630	0.9913	89.2223	632	0.9913	76.8852	550	0.987	67.959	-0.182622	0.284153
Bra018700	1524	748	0.9882	72.1348	707	0.9908	64.6473	757	0.9954	65.356	772	0.9987	82.8605	1030	0.9941	94.9642	1539	0.9954	144.119	0.671465	0.648267
Bra000474	675	748	0.9896	162.864	1055	0.9911	217.803	609	0.9896	118.71	620	0.9822	150.246	626	0.9926	130.31	786	0.9941	166.182	-0.160702	0.268175
Bra030679	1443	747	0.9529	76.0821	739	0.9536	71.3664	790	0.9619	72.0337	860	0.9806	97.4871	903	0.9439	87.9284	858	0.9841	84.8569	0.30031	0.409075
Bra002221	1551	746	0.9813	70.6895	990	0.9819	88.9486	1470	0.9845	124.704	575	0.951	60.6417	1166	0.991	105.632	1390	0.9948	127.9	0.0490366	0.126784
Bra026313	1383	746	0.9306	79.2766	1043	0.9255	105.094	1076	0.9306	102.368	1135	0.927	134.242	540	0.9262	54.863	465	0.9255	47.9841	-0.274308	0.382863
Bra005177	1086	746	0.9926	100.957	963	0.988	123.57	921	0.9936	111.585	1308	0.9972	197.012	1402	0.9954	181.395	1252	0.9972	164.528	0.691841	0.663816
Bra012005	1149	745	0.9922	95.2937	952	0.9983	115.46	890	0.9922	101.917	629	0.9991	89.5459	1016	0.993	124.246	991	0.993	123.089	0.107594	0.205889
Bra019121	1242	744	0.9887	88.0399	750	0.9887	84.1503	453	0.9887	47.9901	604	0.9936	79.5482	647	0.9879	73.1965	518	0.9887	59.5216	-0.05281	0.125874
Bra014242	2949	744	0.9691	37.0789	744	0.9583	35.1572	690	0.9749	30.7857	740	0.9759	41.0461	919	0.9898	43.7873	832	0.9674	40.2638	0.280101	0.368266
Bra015047	2001	744	0.8041	54.6455	936	0.8101	65.1845	376	0.7976	24.7238	1480	0.8086	120.984	638	0.7841	44.8003	868	0.8171	61.9069	0.655475	0.633247
Bra029319	672	744	0.9911	162.717	974	0.994	201.979	1716	0.994	335.987	570	0.994	138.746	532	0.9926	111.237	474	0.997	100.664	-0.99874	0.764171
Bra040028	1668	744	0.967	65.5549	688	0.9562	57.4789	728	0.9724	57.4262	834	0.9616	81.7871	1094	0.9718	92.1571	1072	0.9598	91.7202	0.557926	0.590677
Bra010419	2988	743	0.9977	36.5457	205	0.8896	9.56069	213	0.9113	9.37937	658	0.9475	36.0214	478	0.9588	22.4779	562	0.9555	26.8424	0.621132	0.558077
Bra005242	1491	743	0.9852	73.2385	743	0.9859	69.4428	720	0.9819	63.5374	1080	0.9577	118.484	1581	0.9913	148.992	1353	0.994	129.505	0.944895	0.742947
Bra025027	1176	743	0.9719	92.8559	552	0.9507	65.4105	461	0.9371	51.5785	515	0.9592	71.6333	449	0.9405	53.6471	379	0.9711	45.9937	-0.293017	0.394885
Bra026303	1785	743	0.9244	61.1757	563	0.893	43.9527	385	0.9092	28.379	63	0.7395	5.77321	51	0.6773	4.01457	40	0.5485	3.19807	-3.36191	0.88638
Bra030651	2559	742	0.9621	42.6149	784	0.9672	42.6935	632	0.959	32.4954	517	0.9594	33.0472	511	0.9637	28.0581	503	0.9414	28.052	-0.401961	0.460112
Bra004455	1086	742	0.9917	100.416	624	0.9908	80.0701	503	0.989	60.9415	1032	0.9926	155.441	801	0.9899	103.636	1078	0.9899	141.663	0.731074	0.674087
Bra026575	1335	742	0.9963	81.6866	484	0.994	50.5219	363	0.9978	35.7767	487	0.997	59.6709	216	0.997	22.7342	198	0.985	21.1666	-0.697705	0.636351
Bra016708	1752	742	0.5377	62.2441	301	0.5114	23.9413	191	0.4994	14.3441	286	0.5023	26.7022	310	0.504	24.862	262	0.4971	21.3419	-0.463509	0.487968
Bra023018	5883	741	0.8853	18.5118	873	0.9031	20.6791	830	0.8987	18.5633	829	0.8307	23.05	651	0.8205	15.5485	691	0.8562	16.7628	-0.0610456	0.119998
Bra000044	3876	741	0.8821	28.0972	537	0.8978	19.3066	491	0.8687	16.6676	264	0.7399	11.1413	434	0.8725	15.7331	393	0.8117	14.4702	-0.631982	0.53497
Bra008080	2220	741	0.9892	49.0561	764	0.9973	47.9575	518	0.9838	30.7009	349	0.9766	25.7151	393	0.9833	24.8741	246	0.9689	15.8142	-0.943594	0.700594
Bra028445	402	741	0.9726	270.907	512	0.9925	177.484	437	0.9925	143.031	662	0.9801	269.369	646	0.9701	225.795	651	0.9677	231.111	0.296327	0.418436
Bra005677	831	741	0.9386	131.053	268	0.9302	44.9417	384	0.9338	60.8002	5162	0.9807	1016.09	5083	0.9747	859.462	4348	0.9795	746.715	3.46911	0.928924
Bra020376	795	741	0.9597	136.987	477	0.9447	83.6117	298	0.9484	49.3201	251	0.9371	51.6442	100	0.9107	17.6742	116	0.9208	20.8237	-1.58225	0.836835
Bra032528	2256	740	0.9127	48.2082	772	0.9038	47.6863	682	0.906	39.7759	604	0.8865	43.7938	617	0.91	38.4285	562	0.9003	35.552	-0.204082	0.295391
Bra003882	867	740	0.9619	125.441	842	0.9919	135.335	895	0.9885	135.825	928	0.9908	175.083	964	0.9885	156.23	1289	0.9908	212.178	0.454569	0.536673
Bra004120	3366	740	0.9492	32.3107	764	0.9825	31.6297	631	0.9361	24.6655	493	0.888	23.9578	595	0.9349	24.8376	441	0.9112	18.6978	-0.392658	0.434625
Bra022520	2598	740	0.8345	41.8621	709	0.8306	38.0297	646	0.8326	32.7166	760	0.8376	47.8508	824	0.8395	44.5652	855	0.8337	46.967	0.307741	0.398185
Bra006553	870	740	0.7747	125.009	665	0.7747	106.517	708	0.7747	107.075	1052	0.7747	197.793	1124	0.7736	181.533	1225	0.7747	200.948	0.777148	0.698484
Bra039688	1281	739	0.9571	84.7859	689	0.9586	74.9525	736	0.9485	75.5968	752	0.9586	96.0249	811	0.9516	88.9568	985	0.9617	109.737	0.324622	0.427845
Bra008667	2115	738	0.9631	51.2831	640	0.9522	42.1682	869	0.965	54.061	462	0.9513	35.7311	576	0.983	38.2666	599	0.9626	40.4187	-0.366541	0.44809
Bra016937	807	737	0.9913	134.222	585	0.9827	101.018	331	0.9765	53.9671	432	0.9827	87.5639	326	0.9715	56.7612	283	0.9827	50.0471	-0.573278	0.59843
Bra013445	1896	737	0.9752	57.1291	242	0.8993	17.7866	182	0.8855	12.6301	538	0.9135	46.4151	634	0.9647	46.9849	651	0.9578	49.0014	0.701853	0.628566
Bra026638	1386	737	0.9762	78.1506	609	0.9733	61.2308	560	0.9733	53.1618	690	0.9848	81.4331	710	0.9755	71.9785	682	0.9719	70.2243	0.215969	0.33098
Bra036771	6702	735	0.8656	16.118	793	0.879	16.4886	918	0.9078	18.0224	611	0.7734	14.9125	660	0.8042	13.8372	648	0.8462	13.7987	-0.250862	0.291007
Bra001177	2091	735	0.9947	51.6608	637	0.9866	42.4523	460	0.9598	28.9453	612	0.967	47.8754	652	0.9766	43.8128	541	0.9732	36.9241	0.0636842	0.132559
Bra001999	897	734	0.9978	120.263	736	0.9889	114.341	593	0.981	86.9835	641	0.9732	116.891	685	0.9755	107.301	619	0.9944	98.4837	0.00487621	0.0641428
Bra001428	624	734	0.9952	172.878	756	0.9952	168.831	817	0.9936	172.271	893	0.9936	234.089	1020	0.9968	229.68	1127	0.9968	257.754	0.489333	0.564328
Bra009039	750	733	0.9853	143.639	746	0.9853	138.61	779	0.9853	136.663	1041	0.9853	227.041	1120	0.9867	209.828	1361	0.9427	258.978	0.732127	0.680761
Bra020090	585	733	0.9863	184.152	623	0.9778	148.405	289	0.9932	65.0005	1044	0.9863	291.917	575	0.9812	138.108	375	0.9846	91.4833	0.391528	0.493172
Bra020040	1605	733	0.9315	67.1208	515	0.9265	44.7145	630	0.8947	51.6464	489	0.9215	49.8366	649	0.9283	56.8169	680	0.9302	60.4644	0.0317376	0.1019
Bra027403	2520	733	0.9579	42.7496	1904	0.9806	105.289	2834	0.9813	147.97	1707	0.9762	110.802	11675	0.9829	650.974	3413	0.9825	193.287	1.68996	0.863934
Bra023084	1173	731	0.9915	91.5899	570	0.9761	67.7162	426	0.9864	47.7844	655	0.9795	91.3394	428	0.9838	51.2688	414	0.9881	50.3696	-0.101826	0.191947
Bra031513	1737	731	0.9902	61.8509	455	0.9799	36.5029	405	0.996	30.6782	584	0.9891	54.9956	626	0.9937	50.6387	709	0.9914	58.2522	0.344968	0.43033
Bra006495	2880	731	0.2139	37.3038	698	0.1965	33.7737	795	0.2698	36.3203	265	0.2503	15.0511	420	0.3604	20.4911	338	0.3674	16.7491	-1.03832	0.713531
Bra018775	3564	731	0.9851	30.1445	678	0.975	26.5099	624	0.991	23.0368	640	0.9649	29.3736	589	0.9778	23.2212	530	0.9444	21.2229	-0.110452	0.184152
Bra007068	1230	730	0.9935	87.226	805	0.9976	91.2025	729	0.9911	77.9825	772	0.9976	102.666	1080	0.9911	123.375	976	0.9886	113.243	0.404034	0.495832
Bra012741	1074	729	0.9842	99.7588	719	0.9786	93.2912	633	0.9758	77.5487	892	0.9702	135.855	900	0.9823	117.746	820	0.9786	108.962	0.422077	0.510631
Bra008224	966	729	0.9979	110.912	1051	0.9979	151.615	1268	0.9979	172.71	801	0.999	135.635	1130	0.9979	164.365	766	0.9979	113.166	-0.0750786	0.172971
Bra012963	849	729	0.5783	126.197	865	0.5783	141.979	1026	0.5748	159.006	744	0.5748	143.344	1232	0.5771	203.897	1459	0.576	245.253	0.471949	0.549382
Bra014838	1716	729	0.9755	62.4365	960	0.9738	77.9596	492	0.9598	37.7244	1094	0.9697	104.283	524	0.9749	42.9064	362	0.9417	30.1063	-0.00669378	0.0730069
Bra032037	2583	728	0.9772	41.4224	667	0.9791	35.9847	565	0.9768	28.7805	527	0.9671	33.3735	525	0.9435	28.559	526	0.9818	29.0621	-0.222763	0.310195
Bra024735	1119	728	0.9973	95.6158	598	0.9964	74.471	564	0.992	66.3168	536	0.9929	78.3519	479	0.9964	60.1469	288	0.9955	36.7306	-0.432007	0.508928
Bra006836	2367	727	0.9768	45.1403	577	0.9552	33.9698	484	0.9785	26.9043	768	0.9603	53.0735	899	0.9932	53.3665	761	0.9785	45.8831	0.522874	0.549413
Bra031187	2466	727	0.9866	43.3281	982	0.998	55.4925	794	0.9862	42.3645	381	0.9513	25.2724	458	0.9736	26.0964	407	0.9769	23.5542	-0.914108	0.695121
Bra001140	1569	727	0.8604	68.0988	1338	0.9025	118.836	1409	0.8668	118.158	540	0.8878	56.2971	973	0.8948	87.136	819	0.8509	74.495	-0.485397	0.553237
Bra000884	285	727	0.993	374.902	158	0.9825	77.2553	133	0.993	61.4019	1006	0.993	577.388	1135	0.9965	559.575	946	0.9965	473.71	1.64906	0.862565
Bra012239	1479	726	0.9648	72.1434	945	0.9696	89.0388	1045	0.9743	92.9658	815	0.9439	90.1373	1367	0.979	129.87	1068	0.9527	103.055	0.346142	0.454315
Bra033802	1536	726	0.9961	69.4662	1463	0.9967	132.73	2186	0.9974	187.255	772	0.9954	82.2131	1949	0.998	178.291	2249	0.9961	208.961	0.269572	0.387861
Bra023844	1926	726	0.9984	55.3998	238	0.9595	17.2201	308	0.9772	21.0411	742	0.9938	63.0177	1069	0.9984	77.9882	1696	0.9995	125.671	1.50957	0.830213
Bra039366	1806	726	0.9961	59.0809	845	0.9911	65.2011	707	0.9911	51.5082	832	0.9878	75.3565	774	0.9945	60.2186	587	0.979	46.386	0.0497751	0.124457
Bra037118	1839	725	0.9962	57.9408	729	0.9973	55.241	603	0.9875	43.143	648	0.9647	57.6379	764	0.9946	58.374	739	0.9788	57.3494	0.149235	0.242276
Bra034627	2709	724	0.9188	39.2788	723	0.942	37.1916	680	0.9539	33.0274	785	0.948	47.3997	546	0.942	28.3199	566	0.9432	29.8177	-0.0531499	0.120876
Bra030220	2568	724	0.9922	41.4354	686	0.965	37.2259	656	0.9716	33.6112	696	0.9533	44.3332	1051	0.9801	57.5063	891	0.979	49.5164	0.43094	0.492992
Bra030858	2070	724	0.8633	51.4039	883	0.8725	59.4438	1134	0.8729	72.0805	863	0.8662	68.1955	1449	0.8667	98.3571	1692	0.8744	116.653	0.630573	0.626562
Bra016974	993	724	0.9909	107.156	874	0.995	122.653	694	0.993	91.9571	915	0.998	150.726	750	0.9899	106.125	937	0.995	134.666	0.28306	0.395604
Bra015732	2982	723	0.9718	35.6335	676	0.9691	31.5904	732	0.9799	32.2982	757	0.9863	41.5244	613	0.9886	28.8842	544	0.9789	26.035	-0.0453318	0.118068
Bra015025	1713	723	0.9901	62.031	715	0.9918	58.1654	520	0.9918	39.9412	417	0.9912	39.8193	237	0.9644	19.4401	174	0.9463	14.4963	-1.11848	0.754271
Bra024429	1257	722	0.996	84.417	836	0.9936	92.6802	753	0.9849	78.8197	533	0.9889	69.3597	666	0.996	74.4469	490	0.9642	55.6323	-0.359729	0.457864
Bra025248	1005	722	0.8279	105.584	845	0.8299	117.167	595	0.8109	77.8979	510	0.8378	83.0078	788	0.8259	110.171	575	0.8507	81.6522	-0.129537	0.227721
Bra006878	2391	721	0.8992	44.3184	729	0.9385	42.4878	688	0.9339	37.8603	678	0.8934	46.3837	692	0.9285	40.6663	702	0.9293	41.9009	0.0487486	0.121717
Bra000543	1542	721	0.9968	68.7194	646	0.9987	58.38	639	0.9942	54.5245	600	0.9968	63.6476	770	0.9929	70.1639	685	0.9922	63.3975	0.118773	0.212367
Bra017390	2046	721	0.4091	51.7914	856	0.3592	58.3021	701	0.3656	45.0803	242	0.4042	19.3475	541	0.415	37.1535	350	0.4673	24.4134	-0.939417	0.711807
Bra028861	1917	721	0.9833	55.2766	855	0.9859	62.1527	881	0.9776	60.4684	330	0.9327	28.1583	592	0.9844	43.3918	556	0.9906	41.3922	-0.655462	0.623161
Bra022955	327	721	0.2477	324.053	702	0.2477	299.161	852	0.2477	342.82	1107	0.2477	553.751	2765	0.2477	1188.11	2049	0.2477	894.253	1.44826	0.845096
Bra037201	1599	720	0.9956	66.1778	844	0.9975	73.5546	1011	0.9969	83.1912	539	0.9912	55.1385	450	0.9894	39.5432	494	0.9994	44.0905	-0.683831	0.641376
Bra021736	924	720	0.9946	114.522	1164	0.9989	175.548	1389	0.9978	197.79	401	0.9762	70.9884	253	0.9762	38.473	305	0.9686	47.1079	-1.63967	0.853119
Bra008581	1035	720	0.9729	102.24	821	0.9652	110.54	533	0.9758	67.7582	548	0.9517	86.6074	334	0.9758	45.3434	337	0.9594	46.4682	-0.652926	0.634489
Bra011079	1332	720	0.9895	79.4431	593	0.9797	62.0392	604	0.9812	59.6633	687	0.9872	84.366	730	0.9842	77.0063	777	0.988	83.2498	0.282314	0.389019
Bra016226	1659	720	0.8855	63.7844	667	0.8632	56.0267	649	0.8782	51.4723	398	0.8246	39.242	392	0.8463	33.2007	448	0.8656	38.5388	-0.626066	0.60822
Bra012100	1875	719	0.9936	56.358	610	0.9925	45.3361	510	0.9915	35.7885	575	0.9925	50.1628	584	0.9968	43.7642	632	0.9979	48.1041	0.0469569	0.12232
Bra009922	2157	718	0.9777	48.9218	600	0.9685	38.763	650	0.9805	39.6495	613	0.9768	46.4863	769	0.9796	50.0938	803	0.974	53.129	0.233541	0.331049
Bra021266	2283	718	0.9934	46.2218	288	0.9807	17.5793	257	0.9417	14.8116	436	0.9917	31.2389	338	0.9799	20.8026	390	0.986	24.3795	-0.0407931	0.106607
Bra026325	1146	718	0.9956	92.0806	1089	0.9956	132.422	1079	0.9965	123.883	596	0.993	85.07	1028	0.9965	126.042	952	0.993	118.555	-0.0796745	0.172363
Bra005736	1113	718	0.9865	94.8107	532	0.9874	66.6089	484	0.991	57.217	502	0.9955	73.7774	495	0.9838	62.491	528	0.9784	67.7025	-0.100171	0.192302
Bra005110	2163	717	0.9931	48.7182	571	0.9954	36.7871	617	0.9547	37.5322	657	0.9773	49.6848	768	0.9972	49.8899	690	0.9986	45.5259	0.237957	0.338791
Bra033452	4146	717	0.9537	25.4166	684	0.9691	22.9902	674	0.979	21.3897	548	0.9178	21.6205	769	0.9819	26.0618	855	0.9588	29.4309	0.143822	0.211516
Bra000351	1335	717	0.9498	78.9344	588	0.9551	61.3779	501	0.9296	49.3778	650	0.9521	79.6429	586	0.9588	61.6771	480	0.9483	51.3129	0.0222102	0.090973
Bra030628	966	717	0.9783	109.086	1150	0.9855	165.896	1894	0.9959	257.975	871	0.9969	147.488	738	0.9928	107.346	1088	0.9948	160.738	-0.358923	0.467971
Bra035898	735	717	0.9905	143.371	586	0.9932	111.103	198	0.9701	35.4448	118	0.9646	26.2609	353	0.981	67.4831	107	0.9741	20.776	-1.34005	0.812062
Bra000993	2424	715	0.9934	43.3512	553	0.9798	31.7913	501	0.9938	27.1944	589	0.979	39.7464	461	0.9752	26.7224	468	0.9695	27.5537	-0.12225	0.200584
Bra024200	2676	715	0.9447	39.2688	762	0.9529	39.6812	664	0.9533	32.648	620	0.9163	37.8984	627	0.9402	32.9222	627	0.9376	33.4386	-0.0981378	0.182158
Bra034573	1878	715	0.9409	55.955	818	0.9563	60.6979	486	0.9436	34.0499	506	0.9734	44.0727	368	0.9462	27.5334	363	0.9388	27.5853	-0.603419	0.588101
Bra040709	477	715	0.9161	220.301	776	0.9245	226.704	646	0.9161	178.192	520	0.9182	178.32	503	0.914	148.169	387	0.9182	115.787	-0.499365	0.57023
Bra037156	1308	714	0.9687	80.2266	570	0.9641	60.7272	619	0.9687	62.267	786	0.9679	98.2946	797	0.9687	85.6166	818	0.9687	89.2507	0.426709	0.512307
Bra028944	2091	714	0.2587	50.1848	472	0.3764	31.456	831	0.406	52.2904	326	0.3448	25.5023	236	0.318	15.8586	330	0.4185	22.523	-1.06797	0.732523
Bra017317	1593	714	0.9893	65.8735	511	0.9718	44.7014	438	0.9862	36.1771	509	0.9705	52.2657	411	0.978	36.2521	388	0.9868	34.7602	-0.251463	0.348486
Bra010627	1014	714	0.9803	103.488	910	0.9813	125.06	507	0.9753	65.7877	236	0.9773	38.0705	60	0.7475	8.31421	69	0.8481	9.7113	-2.39149	0.885423
Bra030590	1893	713	0.9451	55.3563	562	0.9525	41.3715	624	0.9398	43.3719	437	0.9007	37.7612	345	0.9123	25.608	317	0.8906	23.8987	-0.682931	0.620337
Bra039999	585	713	0.9966	179.127	613	0.9966	146.023	648	0.9966	145.745	1067	0.9966	298.348	984	0.9966	236.345	1205	0.9966	293.966	0.815374	0.715837
Bra013540	978	713	0.9202	107.147	661	0.9182	94.1843	495	0.8865	66.5949	679	0.9397	113.565	746	0.9151	107.178	633	0.9264	92.37	0.224853	0.336464
Bra032547	1008	713	0.6091	103.958	988	0.5813	136.588	1060	0.4841	138.363	530	0.5327	86.0063	931	0.4841	129.777	1118	0.5774	158.288	-0.0185392	0.0918774
Bra004781	1191	712	0.995	87.8611	829	0.984	96.9971	955	0.9966	105.503	497	0.9916	68.259	888	0.9975	104.763	877	0.9958	105.088	-0.0621927	0.137732
Bra030569	999	712	0.9209	104.747	652	0.9179	90.949	629	0.9429	82.8438	568	0.9089	93.0032	670	0.9169	94.236	686	0.9219	97.9997	0.034286	0.103693
Bra031345	2304	712	0.9674	45.4178	635	0.9418	38.4067	606	0.9588	34.6071	549	0.9653	38.9767	582	0.9475	35.4934	510	0.9266	31.5903	-0.159167	0.248146
Bra034208	3048	712	0.9941	34.3315	749	0.9905	34.2439	641	0.9849	27.6706	625	0.9957	33.5413	623	0.998	28.7198	593	0.9751	27.7655	-0.0963747	0.178831
Bra034600	777	711	0.9936	134.486	678	0.9936	121.597	1074	0.9936	181.869	688	0.9923	144.838	574	0.9807	103.8	600	0.9897	110.204	-0.287424	0.405774
Bra024452	2850	711	0.4035	36.6651	822	0.4189	40.1923	755	0.3958	34.856	686	0.4607	39.3726	1082	0.4639	53.3445	1027	0.4635	51.4271	0.367711	0.447144
Bra007689	1134	710	0.9859	92.0181	790	0.9912	97.08	873	0.9912	101.292	562	0.9824	81.0659	907	0.9974	112.383	635	0.9727	79.9147	-0.0871706	0.182258
Bra010569	1665	710	0.9982	62.6718	733	0.9976	61.3487	647	0.9964	51.1287	754	0.997	74.0751	829	0.9982	69.9597	823	0.9976	70.5427	0.292913	0.395435
Bra029308	2634	710	0.333	39.616	674	0.3322	35.6582	479	0.3261	23.9274	751	0.3121	46.6379	494	0.3292	26.3523	659	0.3208	35.7056	0.131861	0.21195
Bra032385	4872	710	0.8939	21.418	651	0.8894	18.6204	519	0.8493	14.0164	526	0.8069	17.6601	660	0.8629	19.0346	585	0.8674	17.1362	-0.00598673	0.0665704
Bra013385	1746	710	0.9513	59.7644	649	0.9593	51.7984	583	0.945	43.9338	680	0.9565	63.7059	718	0.9536	57.7814	583	0.9416	47.653	0.121337	0.210638
Bra034591	876	710	0.992	119.119	640	0.9943	101.81	485	0.9566	72.8471	569	0.9943	106.249	496	0.992	79.5582	402	0.984	65.492	-0.225317	0.344821
Bra008234	1005	710	0.998	103.829	751	0.999	104.133	734	0.994	96.0959	715	0.994	116.374	884	0.995	123.593	822	0.9851	116.727	0.230337	0.347105
Bra006960	1137	709	0.8223	91.6461	616	0.8232	75.4981	477	0.8338	55.1992	815	0.832	117.25	557	0.8206	68.8339	590	0.8267	74.0556	0.226495	0.343081
Bra039140	2133	709	0.9606	48.8521	524	0.9841	34.2339	487	0.9709	30.0409	772	0.9916	59.2027	748	0.9756	49.2741	710	0.9831	47.5044	0.463429	0.513624
Bra004475	546	709	0.9835	190.845	641	0.9817	163.599	552	0.9817	133.021	734	0.9835	219.897	577	0.9835	148.488	548	0.9799	143.237	0.0697739	0.150631
Bra027685	1464	709	0.9863	71.176	1014	0.9939	96.519	1066	0.9911	95.8056	669	0.9973	74.7481	1004	0.9973	96.3608	967	0.9945	94.2652	0.0102215	0.0750008
Bra013224	1704	709	0.9619	61.1512	884	0.9654	72.2934	802	0.9513	61.9269	1050	0.9648	100.794	863	0.956	71.1621	1116	0.956	93.4675	0.442077	0.519093
Bra034623	2505	709	0.996	41.5974	323	0.9601	17.9685	387	0.9725	20.3272	329	0.9832	21.4834	381	0.976	21.371	492	0.9741	28.03	-0.172602	0.244005
Bra008914	1776	708	0.9983	58.5893	642	0.9859	50.3742	561	0.9859	41.5618	772	0.9927	71.1032	935	0.9955	73.9735	801	0.9887	64.3659	0.476549	0.536361
Bra036285	600	708	0.9717	173.424	581	0.9733	134.94	501	0.98	109.866	789	0.98	215.1	710	0.98	166.27	815	0.9833	193.853	0.459826	0.543553
Bra021623	1053	708	0.9877	98.8173	318	0.9896	42.0838	176	0.9848	21.9917	779	0.9972	121.011	410	0.9972	54.7095	407	0.9953	55.161	0.503229	0.553063
Bra027127	1272	708	0.9874	81.804	888	0.989	97.2841	1125	0.9898	116.37	887	0.9858	114.065	1052	0.9898	116.208	1280	0.9921	143.611	0.33964	0.448656
Bra035407	2784	708	0.9583	37.3759	1003	0.9587	50.2051	1162	0.9688	54.9176	408	0.8502	23.9721	599	0.9515	30.2319	765	0.9616	39.2156	-0.609152	0.590841
Bra006902	4278	708	0.9544	24.3232	764	0.9743	24.8868	851	0.9745	26.1736	594	0.9245	22.7123	839	0.9656	27.5568	771	0.9261	25.7205	0.0115518	0.0718222
Bra023446	1119	707	0.9982	92.8576	648	0.9937	80.6976	564	0.9955	66.3168	675	0.9991	98.6708	604	0.9991	75.8428	645	0.9893	82.2614	0.0982393	0.193375
Bra024261	513	707	0.9318	202.549	1320	0.9259	358.569	2602	0.9532	667.367	692	0.9259	220.65	1776	0.9337	486.444	2015	0.9337	560.562	0.0452839	0.128788
Bra028165	2715	707	0.9503	38.2717	476	0.9396	24.4317	509	0.9654	24.6674	294	0.8125	17.713	444	0.9145	22.9785	508	0.944	26.703	-0.37452	0.41906
Bra022393	5637	707	0.8966	18.4331	738	0.929	18.2442	692	0.9297	16.1522	541	0.8421	15.6987	755	0.9102	18.8194	593	0.8716	15.0132	-0.0930041	0.155163
Bra001198	2205	706	0.9474	47.057	824	0.9542	52.0756	655	0.9533	39.0848	370	0.941	27.4478	227	0.8771	14.4652	164	0.824	10.6145	-1.39579	0.791504
Bra008509	1272	706	0.9921	81.5729	619	0.9914	67.814	600	0.9961	62.0639	875	0.9953	112.522	974	0.9945	107.592	945	0.9945	106.026	0.625166	0.629655
Bra006080	1818	706	0.8834	57.0741	688	0.8779	52.7364	647	0.8702	46.8258	529	0.8449	47.5967	563	0.8795	43.5133	513	0.8625	40.2707	-0.253665	0.350802
Bra030980	654	706	0.9633	158.655	683	0.9924	145.532	619	0.9862	124.534	635	0.9893	158.822	764	0.9862	164.143	698	0.9908	152.315	0.148739	0.252668
Bra012244	300	705	0.9967	345.379	657	0.99	305.183	658	0.9967	288.589	566	0.9933	308.61	669	0.9933	313.338	633	0.9967	301.126	-0.0249103	0.0926602
Bra027386	1503	705	0.9874	68.9379	605	0.9767	56.0935	562	0.9834	49.1985	566	0.9654	61.5988	423	0.9494	39.5448	380	0.9634	36.082	-0.344443	0.432446
[truncated: 29,516 more rows]

## Sheet: Table S5
Table S5 The information of DEGs
GeneID	log2Ratio(TuMV/CK)	Probability	KEGG Orthology	GO Component	GO Function	GO Process	Blast nr
Bra009099	-10.2293	0.861634	-	-	-	-	gi|18414834|ref|NP_568152.1|/2.95674e-98/uncharacterized protein [Arabidopsis thaliana]
Bra022813	-9.78115	0.820106	K11868|1|0.0|767|ath:AT2G30770|cytochrome P450, family 71, subfamily A, polypeptide 13 (indoleacetaldoxime dehydratase) [EC:4.99.1.6];K00517|3|0.0|753|aly:ARALYDRAFT_320824|[EC:1.14.-.-]	GO:0009536//plastid	GO:0016491//oxidoreductase activity;GO:0005506//iron ion binding;GO:0016829//lyase activity	GO:0006952//defense response;GO:0009700//indole phytoalexin biosynthetic process;GO:0051707//response to other organism	gi|42569483|ref|NP_180635.2|/0/cytochrome P450, family 71, subfamily A, polypeptide 13 [Arabidopsis thaliana]
Bra013227	-6.49296	0.825104	K00517|1|3e-103|373|ath:AT4G31940|[EC:1.14.-.-];K05280|2|3e-82|303|mtr:MTR_3g025230|flavonoid 3'-monooxygenase [EC:1.14.13.21]	-	GO:0005506//iron ion binding;GO:0004497//monooxygenase activity	GO:0008299//isoprenoid biosynthetic process	gi|297835608|ref|XP_002885686.1|/0/CYP82G1 [Arabidopsis lyrata subsp. lyrata]
Bra012784	-5.0385	0.841526	K13068|1|3e-165|579|aly:ARALYDRAFT_479675|sinapate 1-glucosyltransferase [EC:2.4.1.120];K13692|3|2e-89|328|vvi:100252177|UDP-glucose:(indol-3-yl)acetate beta-D-glucosyltransferase [EC:2.4.1.121]	GO:0044424//intracellular part	GO:0035251//UDP-glucosyltransferase activity	GO:0009411//response to UV	gi|30683281|ref|NP_193283.2|/0/UDP-glycosyltransferase-like protein [Arabidopsis thaliana]
Bra019058	-4.73119	0.894266	K12135|1|2e-06|50.8|ath:AT5G15840|zinc finger protein CONSTANS	GO:0044464//cell part	GO:0046914//transition metal ion binding	GO:0006950//response to stress	gi|297803370|ref|XP_002869569.1|/8.01171e-54/hypothetical protein ARALYDRAFT_913814 [Arabidopsis lyrata subsp. lyrata]
Bra021734	-4.66046	0.811919	K12135|1|2e-14|77.4|aly:ARALYDRAFT_488429|zinc finger protein CONSTANS	GO:0043231//intracellular membrane-bounded organelle	GO:0003676//nucleic acid binding;GO:0046914//transition metal ion binding;GO:0001071//nucleic acid binding transcription factor activity;GO:0005515//protein binding	GO:0006970//response to osmotic stress;GO:0006351//transcription, DNA-dependent;GO:0009639//response to red or far red light	gi|297822885|ref|XP_002879325.1|/1.31545e-115/hypothetical protein ARALYDRAFT_482070 [Arabidopsis lyrata subsp. lyrata]
Bra033315	-4.59123	0.919679	K12126|1|1e-11|68.2|aly:ARALYDRAFT_471048|phytochrome-interacting factor 3	GO:0043231//intracellular membrane-bounded organelle	GO:0000989//transcription factor binding transcription factor activity;GO:0001071//nucleic acid binding transcription factor activity;GO:0005515//protein binding	GO:0007602//phototransduction;GO:0030522//intracellular receptor mediated signaling pathway	gi|18378953|ref|NP_563650.1|/2.16839e-77/transcription factor HFR1 [Arabidopsis thaliana]
Bra004057	-4.58445	0.854319	K00454|1|0.0|1393|aly:ARALYDRAFT_484907|lipoxygenase [EC:1.13.11.12]	GO:0009532//plastid stroma;GO:0009534//chloroplast thylakoid	GO:0046914//transition metal ion binding;GO:0016702//oxidoreductase activity, acting on single donors with incorporation of molecular oxygen, incorporation of two atoms of oxygen	GO:0051707//response to other organism;GO:0006633//fatty acid biosynthetic process;GO:0009694//jasmonic acid metabolic process;GO:0009719;GO:0006950//response to stress	gi|130845790|gb|ABO32545.1|/0/LOX [Brassica oleracea var. gemmifera]
Bra027987	-4.40027	0.932472	-	-	-	-	gi|15242811|ref|NP_195981.1|/1.41176e-76/GDSL esterase/lipase [Arabidopsis thaliana]
Bra038632	-4.35422	0.891426	K13407|1|1e-113|408|vvi:100259592|cytochrome P450, family 94, subfamily A, polypeptide 1 (fatty acid omega-hydroxylase) [EC:1.14.-.-];K00517|4|1e-95|348|ath:AT3G56630|[EC:1.14.-.-]	GO:0044464//cell part	GO:0005506//iron ion binding;GO:0004497//monooxygenase activity	GO:0008152//metabolic process	gi|15242759|ref|NP_201150.1|/0/cytochrome P450, family 94, subfamily B, polypeptide 1 [Arabidopsis thaliana]
Bra012702	-4.30934	0.888051	K13680|1|0.0|649|pop:POPTR_832480|beta-mannan synthase [EC:2.4.1.32]	GO:0044464//cell part	GO:0046527//glucosyltransferase activity	-	gi|297804520|ref|XP_002870144.1|/0/hypothetical protein ARALYDRAFT_915064 [Arabidopsis lyrata subsp. lyrata]
Bra019162	-4.26883	0.934196	K09286|1|8e-81|297|ath:AT4G25470|EREBP-like factor	GO:0043231//intracellular membrane-bounded organelle	GO:0003676//nucleic acid binding;GO:0001071//nucleic acid binding transcription factor activity	GO:0006351//transcription, DNA-dependent	gi|5616086|gb|AAD45623.1|AF084185_1/1.15871e-106/dehydration responsive element binding protein [Brassica napus]
Bra026361	-4.22087	0.929817	K12135|1|2e-07|53.9|ath:AT5G15840|zinc finger protein CONSTANS	GO:0044464//cell part	GO:0046914//transition metal ion binding	-	gi|15237049|ref|NP_194461.1|/3.69864e-48/B-box type zinc finger-containing protein [Arabidopsis thaliana]
Bra021082	-4.18445	0.888379	K07385|1|2e-160|564|ath:AT3G25830|1,8-cineole synthase [EC:4.2.3.-];K12467|4|4e-157|553|ath:AT3G25810|myrcene/ocimene synthase [EC:4.2.3.15]	-	GO:0035251//UDP-glucosyltransferase activity;GO:0010334//sesquiterpene synthase activity;GO:0046872//metal ion binding;GO:0009975//cyclase activity;GO:0019203//carbohydrate phosphatase activity	GO:0051707//response to other organism;GO:0009719;GO:0043692;GO:0006714//sesquiterpenoid metabolic process;GO:0006950//response to stress;GO:0016098//monoterpenoid metabolic process	gi|42566887|ref|NP_567511.3|/0/(E)-beta-ocimene synthase [Arabidopsis thaliana]
Bra022161	-4.06375	0.943209	-	GO:0009536//plastid	-	GO:0009719;GO:0006970//response to osmotic stress	gi|30684083|ref|NP_566547.2|/6.59247e-175/myrosinase-binding-like protein [Arabidopsis thaliana]
Bra018969	-4.03455	0.939665	K15748|1|0.0|898|aly:ARALYDRAFT_474364|beta-D-glucopyranosyl abscisate beta-glucosidase [EC:3.2.1.175];K01237|3|1e-150|531|ath:AT2G44490|myrosinase [EC:3.2.1.147];K01238|4|2e-142|504|ath:AT3G60120|[EC:3.2.1.-]	GO:0009536//plastid;GO:0042579//microbody;GO:0044432//endoplasmic reticulum part	GO:0046914//transition metal ion binding;GO:0008422//beta-glucosidase activity;GO:0016788//hydrolase activity, acting on ester bonds;GO:0019899//enzyme binding	GO:0006714//sesquiterpenoid metabolic process;GO:0010118//stomatal movement;GO:0048878//chemical homeostasis;GO:0006996//organelle organization;GO:0006970//response to osmotic stress;GO:0043623//cellular protein complex assembly;GO:0009409//response to cold;GO:0009738//abscisic acid mediated signaling pathway;GO:0006952//defense response;GO:0009608//response to symbiont	gi|312281993|dbj|BAJ33862.1|/0/unnamed protein product [Thellungiella halophila]
Bra009302	-3.9909	0.934112	-	-	-	GO:0009628//response to abiotic stimulus	gi|312281469|dbj|BAJ33600.1|/3.56371e-119/unnamed protein product [Thellungiella halophila]
Bra004503	-3.92337	0.902654	K12134|1|0.0|668|aly:ARALYDRAFT_904154|circadian clock associated 1;K12133|3|3e-72|271|aly:ARALYDRAFT_470177|LATE ELONGATED HYPOCOTYL	GO:0043231//intracellular membrane-bounded organelle	GO:0003676//nucleic acid binding;GO:0005515//protein binding	GO:0010038//response to metal ion;GO:0043393//regulation of protein binding;GO:0009725//response to hormone stimulus;GO:0048511//rhythmic process;GO:0006970//response to osmotic stress;GO:0048571//long-day photoperiodism	gi|328684599|gb|AEB33729.1|/0/CIRCADIAN AND CLOCK ASSOCIATED 1 [Brassica rapa]
Bra009300	-3.85807	0.894388	K11821|1|2e-70|264|aly:ARALYDRAFT_895283|desulfoglucosinolate sulfotransferase A/B/C [EC:2.8.2.-];K01014|3|2e-09|62.0|olu:OSTLU_32551|aryl sulfotransferase [EC:2.8.2.1]	-	GO:0008146//sulfotransferase activity	GO:0009719;GO:0031407//oxylipin metabolic process	gi|297810811|ref|XP_002873289.1|/1.49611e-173/sulfotransferase family protein [Arabidopsis lyrata subsp. lyrata]
Bra033985	-3.85123	0.815833	-	-	-	GO:0006950//response to stress;GO:0007165//signal transduction;GO:0010033//response to organic substance	gi|802170|gb|AAB33011.1|/2.97989e-26/crambin precursor=thionin variant Thi2Ca12 [Crambe abyssinica, seeds, Peptide Partial, 135 aa]
Bra015998	-3.84519	0.88573	K09587|1|1e-92|338|pop:POPTR_719487|cytochrome P450, family 90, subfamily B, polypeptide 1 (steroid 22-alpha-hydroxylase) [EC:1.14.13.-]	-	GO:0016491//oxidoreductase activity;GO:0005506//iron ion binding	GO:0008152//metabolic process	gi|297839195|ref|XP_002887479.1|/0/cytochrome P450 family protein [Arabidopsis lyrata subsp. lyrata]
Bra028706	-3.83132	0.822766	K05282|1|0.0|684|aly:ARALYDRAFT_487543|gibberellin 20-oxidase [EC:1.14.11.12]	-	GO:0046914//transition metal ion binding;GO:0016706//oxidoreductase activity, acting on paired donors, with incorporation or reduction of molecular oxygen, 2-oxoglutarate as one donor, and incorporation of one atom each of oxygen into both donors	GO:0009685//gibberellin metabolic process	gi|297810833|ref|XP_002873300.1|/0/YAP169 [Arabidopsis lyrata subsp. lyrata]
Bra028826	-3.81641	0.902649	K01206|1|3e-16|84.3|aly:ARALYDRAFT_475890|alpha-L-fucosidase [EC:3.2.1.51];K00514|2|5e-16|83.6|rcu:RCOM_1428040|zeta-carotene desaturase [EC:1.3.5.6]	-	GO:0016788//hydrolase activity, acting on ester bonds	-	gi|297806327|ref|XP_002871047.1|/2.32519e-118/GDSL-motif lipase/hydrolase family protein [Arabidopsis lyrata subsp. lyrata]
Bra032951	-3.80553	0.822216	K13070|1|1e-58|224|osa:4335093|momilactone-A synthase [EC:1.1.1.295];K09841|2|1e-57|221|osa:4334535|xanthoxin dehydrogenase [EC:1.1.1.288]	-	GO:0046914//transition metal ion binding;GO:0016491//oxidoreductase activity	GO:0008152//metabolic process	gi|18405088|ref|NP_566798.1|/9.60285e-133/Rossmann-fold NAD(P)-binding domain-containing protein [Arabidopsis thaliana]
Bra036701	-3.68488	0.932356	K00469|1|2e-171|599|aly:ARALYDRAFT_899896|inositol oxygenase [EC:1.13.99.1]	GO:0044424//intracellular part	GO:0046914//transition metal ion binding;GO:0016701//oxidoreductase activity, acting on single donors with incorporation of molecular oxygen	GO:0006020//inositol metabolic process	gi|297832174|ref|XP_002883969.1|/2.26452e-170/myo-inositol oxygenase 2 [Arabidopsis lyrata subsp. lyrata]
Bra017700	-3.63901	0.841367	K16040|1|5e-53|206|vvi:100233030|trans-resveratrol di-O-methyltransferase [EC:2.1.1.240];K13066|2|1e-42|172|pop:POPTR_824484|caffeic acid 3-O-methyltransferase [EC:2.1.1.68];K05279|3|3e-41|167|rcu:RCOM_0596300|flavonol 3-O-methyltransferase [EC:2.1.1.76];K13230|5|6e-41|166|zma:100147731|2,4,7-trihydroxy-1,4-benzoxazin-3-one-glucoside 7-O-methyltransferase [EC:2.1.1.241]	GO:0044444//cytoplasmic part	GO:0005515//protein binding;GO:0008168//methyltransferase activity	GO:0006730//one-carbon metabolic process	gi|297798406|ref|XP_002867087.1|/0/O-methyltransferase family 2 protein [Arabidopsis lyrata subsp. lyrata]
Bra018970	-3.63741	0.915257	K14766|1|5e-06|51.6|aly:ARALYDRAFT_339148|nucleolar protein 14	GO:0009532//plastid stroma;GO:0042579//microbody	GO:0046872//metal ion binding;GO:0016836//hydro-lyase activity	GO:0006996//organelle organization;GO:0052482;GO:0006568//tryptophan metabolic process;GO:0006970//response to osmotic stress	gi|297847634|ref|XP_002891698.1|/0/tsk-associating protein 1 [Arabidopsis lyrata subsp. lyrata]
Bra011055	-3.6353	0.903442	K11816|1|0.0|670|aly:ARALYDRAFT_494616|YUCCA family monooxygenase [EC:1.14.13.-]	-	GO:0016709//oxidoreductase activity, acting on paired donors, with incorporation or reduction of molecular oxygen, NAD(P)H as one donor, and incorporation of one atom of oxygen;GO:0050662//coenzyme binding;GO:0000166//nucleotide binding	GO:0043401//steroid hormone mediated signaling pathway;GO:0009850//auxin metabolic process	gi|297803188|ref|XP_002869478.1|/0/flavin-containing monooxygenase family protein [Arabidopsis lyrata subsp. lyrata]
Bra016070	-3.6082	0.814262	-	-	-	-	gi|27530934|dbj|BAC54102.1|/1.38491e-42/water-soluble chlorophyll protein [Brassica oleracea var. botrytis]
Bra039070	-3.59852	0.932668	K08913|1|1e-139|493|aly:ARALYDRAFT_905021|light-harvesting complex II chlorophyll a/b binding protein 2	GO:0031224//intrinsic to membrane;GO:0009521;GO:0009526//plastid envelope;GO:0031090//organelle membrane;GO:0009534//chloroplast thylakoid;GO:0009570//chloroplast stroma	GO:0043169//cation binding;GO:0046906//tetrapyrrole binding	GO:0006091//generation of precursor metabolites and energy;GO:0009639//response to red or far red light;GO:0006464//cellular protein modification process	gi|312281813|dbj|BAJ33772.1|/9.15319e-140/unnamed protein product [Thellungiella halophila]
Bra038652	-3.58424	0.83831	K14498|1|1e-178|623|ath:AT5G63650|serine/threonine-protein kinase SRK2 [EC:2.7.11.1]	GO:0043231//intracellular membrane-bounded organelle	GO:0004672//protein kinase activity;GO:0032559	GO:0006464//cellular protein modification process;GO:0006970//response to osmotic stress;GO:0006796//phosphate-containing compound metabolic process	gi|21593536|gb|AAM65503.1|/1.02779e-177/serine/threonine-protein kinase [Arabidopsis thaliana]
Bra009569	-3.58357	0.91393	K01090|1|2e-23|108|sbi:SORBI_01g038410|protein phosphatase [EC:3.1.3.16];K14497|2|6e-23|106|pop:POPTR_422871|protein phosphatase 2C [EC:3.1.3.16]	GO:0043234//protein complex	GO:0004721//phosphoprotein phosphatase activity;GO:0043169//cation binding	GO:0006464//cellular protein modification process	gi|312282127|dbj|BAJ33929.1|/2.87133e-175/unnamed protein product [Thellungiella halophila]
Bra000129	-3.57974	0.923323	-	GO:0009536//plastid	GO:0030246//carbohydrate binding	GO:0009719;GO:0006970//response to osmotic stress	gi|297827527|ref|XP_002881646.1|/0/jacalin lectin family protein [Arabidopsis lyrata subsp. lyrata]
Bra006210	-3.52991	0.900967	K13366|1|0.0|815|ath:AT5G13700|polyamine oxidase (propane-1,3-diamine-forming) [EC:1.5.3.14]	-	GO:0016647//oxidoreductase activity, acting on the CH-NH group of donors, oxygen as acceptor;GO:0050662//coenzyme binding	GO:0008152//metabolic process	gi|15240690|ref|NP_196874.1|/0/Polyamine oxidase 1 [Arabidopsis thaliana]
Bra004058	-3.49905	0.818366	K00454|1|0.0|1298|ath:AT3G45140|lipoxygenase [EC:1.13.11.12]	GO:0009532//plastid stroma;GO:0009534//chloroplast thylakoid	GO:0046914//transition metal ion binding;GO:0016702//oxidoreductase activity, acting on single donors with incorporation of molecular oxygen, incorporation of two atoms of oxygen	GO:0051707//response to other organism;GO:0006633//fatty acid biosynthetic process;GO:0009694//jasmonic acid metabolic process;GO:0009719;GO:0006950//response to stress	gi|130845790|gb|ABO32545.1|/0/LOX [Brassica oleracea var. gemmifera]
Bra005378	-3.45625	0.903416	K13420|1|3e-79|295|sbi:SORBI_06g028760|LRR receptor-like serine/threonine-protein kinase FLS2 [EC:2.7.11.1]	GO:0030312//external encapsulating structure	-	GO:0006952//defense response;GO:0023052//signaling	gi|312282905|dbj|BAJ34318.1|/0/unnamed protein product [Thellungiella halophila]
Bra003529	-3.42498	0.863252	-	GO:0016020//membrane	-	-	gi|18412503|ref|NP_565220.1|/2.81468e-61/uncharacterized protein [Arabidopsis thaliana]
Bra025297	-3.3811	0.924661	K08913|1|1e-141|500|aly:ARALYDRAFT_905021|light-harvesting complex II chlorophyll a/b binding protein 2	GO:0031224//intrinsic to membrane;GO:0009521;GO:0009526//plastid envelope;GO:0031090//organelle membrane;GO:0009534//chloroplast thylakoid;GO:0009570//chloroplast stroma	GO:0043169//cation binding;GO:0046906//tetrapyrrole binding	GO:0006091//generation of precursor metabolites and energy;GO:0009639//response to red or far red light;GO:0006464//cellular protein modification process	gi|312281813|dbj|BAJ33772.1|/7.45759e-142/unnamed protein product [Thellungiella halophila]
Bra031393	-3.37286	0.926126	K15283|1|0.0|665|ath:AT1G61800|solute carrier family 35, member E1	GO:0031224//intrinsic to membrane;GO:0031090//organelle membrane	GO:0015291//secondary active transmembrane transporter activity;GO:0015119;GO:0005342//organic acid transmembrane transporter activity	GO:0009642//response to light intensity;GO:0051707//response to other organism;GO:0009746;GO:0015712//hexose phosphate transport;GO:0015711//organic anion transport;GO:0015717//triose phosphate transport;GO:0019953//sexual reproduction;GO:0034285;GO:0015979//photosynthesis	gi|3367515|gb|AAC28500.1|/0/Similar to glucose-6-phosphate/phosphate-translocator (GPT) gb|AF020814 from Pisum sativum [Arabidopsis thaliana]
Bra026303	-3.36191	0.88638	-	GO:0016020//membrane	-	-	gi|297803306|ref|XP_002869537.1|/3.67791e-171/hypothetical protein ARALYDRAFT_354010 [Arabidopsis lyrata subsp. lyrata]
Bra026963	-3.35605	0.890733	K09286|1|8e-40|161|ath:AT4G25480|EREBP-like factor	GO:0043231//intracellular membrane-bounded organelle	GO:0001071//nucleic acid binding transcription factor activity;GO:0003677//DNA binding	GO:0048506;GO:0040007//growth;GO:0006970//response to osmotic stress;GO:0009686//gibberellin biosynthetic process;GO:0006351//transcription, DNA-dependent	gi|15222028|ref|NP_172721.1|/9.06089e-90/dehydration-responsive element-binding protein 1F [Arabidopsis thaliana]
Bra037954	-3.33334	0.917928	K00514|1|2e-19|94.7|rcu:RCOM_1428040|zeta-carotene desaturase [EC:1.3.5.6];K01206|2|2e-15|82.0|aly:ARALYDRAFT_475890|alpha-L-fucosidase [EC:3.2.1.51]	GO:0005618//cell wall;GO:0005840//ribosome;GO:0009526//plastid envelope;GO:0042579//microbody;GO:0031090//organelle membrane;GO:0005576//extracellular region;GO:0005773//vacuole	GO:0005488//binding;GO:0016788//hydrolase activity, acting on ester bonds	GO:0006952//defense response;GO:0051707//response to other organism;GO:0019759	gi|1769968|emb|CAA71238.1|/0/myrosinase-associated protein [Brassica napus]
Bra030589	-3.32556	0.815563	-	-	-	-	gi|297848718|ref|XP_002892240.1|/1.40641e-123/male sterility MS5 family protein [Arabidopsis lyrata subsp. lyrata]
Bra005860	-3.31349	0.911259	K05277|1|3e-67|253|pop:POPTR_646527|leucoanthocyanidin dioxygenase [EC:1.14.11.19];K05278|2|3e-65|247|rcu:RCOM_1031460|flavonol synthase [EC:1.14.11.23];K06892|4|2e-63|241|pop:POPTR_550478|	-	GO:0003824//catalytic activity;GO:0046914//transition metal ion binding	GO:0008152//metabolic process;GO:0009628//response to abiotic stimulus	gi|15239179|ref|NP_196179.1|/0/oxidoreductase, 2OG-Fe(II) oxygenase family protein [Arabidopsis thaliana]
Bra000778	-3.28972	0.897788	-	-	-	-	gi|18413820|ref|NP_567391.1|/1.57178e-35/bifunctional inhibitor/lipid-transfer protein/seed storage 2S albumin-like protein [Arabidopsis thaliana]
Bra029349	-3.28867	0.861999	K09422|1|3e-118|422|aly:ARALYDRAFT_496240|myb proto-oncogene protein, plant	GO:0043231//intracellular membrane-bounded organelle	GO:0016772//transferase activity, transferring phosphorus-containing groups;GO:0001071//nucleic acid binding transcription factor activity;GO:0003676//nucleic acid binding	GO:0006351//transcription, DNA-dependent;GO:0006568//tryptophan metabolic process;GO:0032989;GO:0006970//response to osmotic stress;GO:0010038//response to metal ion;GO:0019761//glucosinolate biosynthetic process;GO:0052482;GO:0009725//response to hormone stimulus;GO:0009267//cellular response to starvation	gi|317383924|gb|ADV17461.1|/3.77462e-163/MYB34-3 protein [Brassica rapa subsp. pekinensis]
Bra003187	-3.22043	0.893705	-	-	-	-	gi|297820198|ref|XP_002877982.1|/0/hypothetical protein ARALYDRAFT_485852 [Arabidopsis lyrata subsp. lyrata]
Bra037199	-3.19176	0.865923	K03715|1|0.0|803|aly:ARALYDRAFT_899522|1,2-diacylglycerol 3-beta-galactosyltransferase [EC:2.4.1.46]	GO:0009527//plastid outer membrane	GO:0005488//binding;GO:0035250//UDP-galactosyltransferase activity	GO:0009267//cellular response to starvation;GO:0032787//monocarboxylic acid metabolic process;GO:0030258//lipid modification;GO:0009247//glycolipid biosynthetic process	gi|297831780|ref|XP_002883772.1|/0/hypothetical protein ARALYDRAFT_899522 [Arabidopsis lyrata subsp. lyrata]
Bra009746	-3.17414	0.870059	-	-	-	-	gi|297812601|ref|XP_002874184.1|/9.2418e-115/hypothetical protein ARALYDRAFT_489287 [Arabidopsis lyrata subsp. lyrata]
Bra031080	-3.14275	0.887729	-	-	-	-	gi|312281973|dbj|BAJ33852.1|/4.04593e-129/unnamed protein product [Thellungiella halophila]
Bra012006	-3.13787	0.889035	K13407|1|5e-106|383|pop:POPTR_588365|cytochrome P450, family 94, subfamily A, polypeptide 1 (fatty acid omega-hydroxylase) [EC:1.14.-.-];K00517|4|4e-99|360|aly:ARALYDRAFT_324175|[EC:1.14.-.-]	-	GO:0016713;GO:0005506//iron ion binding	GO:0008152//metabolic process	gi|15226228|ref|NP_180337.1|/0/cytochrome P450, family 94, subfamily C, polypeptide 1 [Arabidopsis thaliana]
Bra009301	-3.12952	0.817425	-	GO:0009536//plastid	-	-	gi|15240220|ref|NP_196316.1|/1.92276e-104/uncharacterized protein [Arabidopsis thaliana]
Bra018141	-3.10876	0.912893	-	-	GO:0005488//binding;GO:0001071//nucleic acid binding transcription factor activity	GO:0006351//transcription, DNA-dependent;GO:0048506	gi|290465632|gb|ADD25169.1|/0/putative dof zinc finger protein [Brassica napus]
Bra003670	-3.0397	0.863718	K00360|1|0.0|1012|ppp:PHYPADRAFT_184973|nitrate reductase (NADH) [EC:1.7.1.1];K00387|4|7e-109|393|olu:OSTLU_3554|sulfite oxidase [EC:1.8.3.1]	GO:0043231//intracellular membrane-bounded organelle;GO:0044444//cytoplasmic part;GO:0016020//membrane	GO:0005506//iron ion binding;GO:0050662//coenzyme binding;GO:0008940//nitrate reductase activity	GO:0009314//response to radiation;GO:0009608//response to symbiont;GO:0042126//nitrate metabolic process	gi|730140|sp|P39868.1|NIA2_BRANA/0/RecName: Full=Nitrate reductase [NADH], clone PBNBR1412; Short=NR
Bra023663	-3.01696	0.891145	K14488|1|5e-38|153|ath:AT5G18030|SAUR family protein	-	-	GO:0009725//response to hormone stimulus	gi|119720826|gb|ABL97983.1|/2.37632e-47/auxin-induced protein-like [Brassica rapa]
Bra015981	-3.01197	0.910899	K11838|1|9e-09|59.7|sbi:SORBI_05g022390|ubiquitin carboxyl-terminal hydrolase 7 [EC:3.1.2.15]	GO:0009526//plastid envelope	-	-	gi|297842109|ref|XP_002888936.1|/5.88823e-150/hypothetical protein ARALYDRAFT_895220 [Arabidopsis lyrata subsp. lyrata]
Bra015435	-2.97337	0.820719	K13692|1|5e-107|385|ath:AT1G05560|UDP-glucose:(indol-3-yl)acetate beta-D-glucosyltransferase [EC:2.4.1.121];K12338|4|1e-52|204|ath:AT4G14090|anthocyanin 5-O-glucosyltransferase [EC:2.4.1.-]	GO:0044444//cytoplasmic part	GO:0005488//binding;GO:0035251//UDP-glucosyltransferase activity	GO:0000919//cell plate assembly;GO:0009072//aromatic amino acid family metabolic process;GO:0010033//response to organic substance	gi|18390540|ref|NP_563742.1|/5.44722e-106/indole-3-acetate beta-glucosyltransferase 1 [Arabidopsis thaliana]
Bra028291	-2.94744	0.908202	K09286|1|6e-17|85.9|ath:AT4G25490|EREBP-like factor	-	-	GO:0006952//defense response	gi|297796011|ref|XP_002865890.1|/1.53627e-68/AP2 domain-containing protein [Arabidopsis lyrata subsp. lyrata]
Bra014655	-2.93932	0.914046	K01757|1|7e-43|172|ath:AT1G74020|strictosidine synthase [EC:4.3.3.2]	GO:0005618//cell wall;GO:0043231//intracellular membrane-bounded organelle;GO:0016020//membrane	GO:0016843	GO:0009820//alkaloid metabolic process	gi|15230182|ref|NP_191260.1|/0/strictosidine synthase family protein [Arabidopsis thaliana]
Bra010611	-2.9346	0.861978	K01762|1|0.0|864|aly:ARALYDRAFT_490839|1-aminocyclopropane-1-carboxylate synthase [EC:4.4.1.14]	-	GO:0016740//transferase activity;GO:0005515//protein binding;GO:0016846//carbon-sulfur lyase activity;GO:0048037//cofactor binding	GO:0006412//translation;GO:0009725//response to hormone stimulus;GO:0010039//response to iron ion;GO:0009692;GO:0008652//cellular amino acid biosynthetic process;GO:0003006//developmental process involved in reproduction	gi|297802162|ref|XP_002868965.1|/0/1-amino-cyclopropane-1-carboxylate synthase 8 [Arabidopsis lyrata subsp. lyrata]
Bra018941	-2.93218	0.916638	-	GO:0043231//intracellular membrane-bounded organelle	-	GO:0006950//response to stress	gi|1655824|gb|AAC08048.1|/2.82961e-143/myrosinase-binding protein [Brassica napus]
Bra002123	-2.90578	0.820661	K14488|1|5e-35|143|aly:ARALYDRAFT_909807|SAUR family protein	-	-	GO:0009725//response to hormone stimulus	gi|297807831|ref|XP_002871799.1|/7.72424e-35/hypothetical protein ARALYDRAFT_909816 [Arabidopsis lyrata subsp. lyrata]
Bra018942	-2.90268	0.863781	-	-	-	-	gi|1655828|gb|AAC08050.1|/6.5805e-85/myrosinase-binding protein [Brassica napus]
Bra015293	-2.84565	0.833042	K11816|1|0.0|685|ath:AT5G43890|YUCCA family monooxygenase [EC:1.14.13.-]	-	GO:0016709//oxidoreductase activity, acting on paired donors, with incorporation or reduction of molecular oxygen, NAD(P)H as one donor, and incorporation of one atom of oxygen;GO:0050662//coenzyme binding;GO:0000166//nucleotide binding	GO:0043401//steroid hormone mediated signaling pathway;GO:0009850//auxin metabolic process	gi|297843228|ref|XP_002889495.1|/0/flavin-containing monooxygenase family protein [Arabidopsis lyrata subsp. lyrata]
Bra041156	-2.82916	0.835163	-	-	-	-	gi|15233125|ref|NP_188805.1|/1.00859e-34/uncharacterized protein [Arabidopsis thaliana]
Bra039021	-2.82308	0.836438	K00469|1|8e-177|617|aly:ARALYDRAFT_899896|inositol oxygenase [EC:1.13.99.1]	GO:0044424//intracellular part	GO:0046914//transition metal ion binding;GO:0016701//oxidoreductase activity, acting on single donors with incorporation of molecular oxygen	GO:0006020//inositol metabolic process	gi|297832174|ref|XP_002883969.1|/1.03192e-175/myo-inositol oxygenase 2 [Arabidopsis lyrata subsp. lyrata]
Bra031275	-2.81865	0.818958	K10863|1|3e-16|84.3|aly:ARALYDRAFT_486946|aprataxin [EC:3.-.-.-];K12126|3|2e-08|58.2|aly:ARALYDRAFT_471048|phytochrome-interacting factor 3;K13422|5|1e-07|55.8|bdi:100836477|transcription factor MYC2	-	GO:0001071//nucleic acid binding transcription factor activity	GO:0006351//transcription, DNA-dependent	gi|9294680|dbj|BAB03046.1|/4.33799e-143/unnamed protein product [Arabidopsis thaliana]
Bra010408	-2.80053	0.841996	K12135|1|9e-07|52.0|ath:AT5G15840|zinc finger protein CONSTANS	GO:0044464//cell part	GO:0046914//transition metal ion binding	GO:0006950//response to stress	gi|297803370|ref|XP_002869569.1|/6.48042e-54/hypothetical protein ARALYDRAFT_913814 [Arabidopsis lyrata subsp. lyrata]
Bra020466	-2.799	0.809089	-	-	-	-	gi|15238603|ref|NP_197854.1|/1.55846e-19/response to low sulfur 2 [Arabidopsis thaliana]
Bra015856	-2.79259	0.814812	-	GO:0043231//intracellular membrane-bounded organelle	GO:0003676//nucleic acid binding;GO:0001071//nucleic acid binding transcription factor activity	GO:0006351//transcription, DNA-dependent	gi|297842271|ref|XP_002889017.1|/3.9256e-42/myb family transcription factor [Arabidopsis lyrata subsp. lyrata]
Bra021124	-2.78989	0.820434	K06130|1|5e-99|358|pop:POPTR_809106|lysophospholipase II [EC:3.1.1.5]	-	GO:0004091//carboxylesterase activity	-	gi|297830148|ref|XP_002882956.1|/1.96818e-128/phospholipase/carboxylesterase family protein [Arabidopsis lyrata subsp. lyrata]
Bra024273	-2.77902	0.826918	-	-	-	-	gi|297797431|ref|XP_002866600.1|/0/hypothetical protein ARALYDRAFT_496615 [Arabidopsis lyrata subsp. lyrata]
Bra019415	-2.75075	0.902733	K13289|1|0.0|968|aly:ARALYDRAFT_484895|cathepsin A (carboxypeptidase C) [EC:3.4.16.5]	GO:0044464//cell part	GO:0004180//carboxypeptidase activity	GO:0019538//protein metabolic process	gi|312282425|dbj|BAJ34078.1|/0/unnamed protein product [Thellungiella halophila]
Bra031989	-2.74381	0.876004	K15400|1|3e-55|214|rcu:RCOM_1447050|omega-hydroxypalmitate O-feruloyl transferase [EC:2.3.1.188]	-	GO:0016413//O-acetyltransferase activity	GO:0019372//lipoxygenase pathway	gi|15228568|ref|NP_186998.1|/0/acetyl CoA:(Z)-3-hexen-1-ol acetyltransferase [Arabidopsis thaliana]
Bra009608	-2.73456	0.820164	K15015|1|0.0|852|aly:ARALYDRAFT_486995|solute carrier family 32 (vesicular inhibitory amino acid transporter)	GO:0031224//intrinsic to membrane;GO:0031090//organelle membrane;GO:0009536//plastid	GO:0005275//amine transmembrane transporter activity	-	gi|30679549|ref|NP_195838.2|/0/Transmembrane amino acid transporter family protein [Arabidopsis thaliana]
Bra040902	-2.71152	0.833191	K00423|1|0.0|927|ath:AT5G21100|L-ascorbate oxidase [EC:1.10.3.3]	GO:0005618//cell wall	GO:0046914//transition metal ion binding;GO:0016682//oxidoreductase activity, acting on diphenols and related substances as donors, oxygen as acceptor	GO:0008152//metabolic process	gi|6644161|gb|AAF20931.1|AF206721_1/0/ascorbate oxidase [Brassica juncea]
Bra029056	-2.62884	0.896868	-	-	-	GO:0006950//response to stress	gi|297792771|ref|XP_002864270.1|/1.53876e-121/hypothetical protein ARALYDRAFT_495451 [Arabidopsis lyrata subsp. lyrata]
Bra003457	-2.6147	0.901633	K13076|1|0.0|858|aly:ARALYDRAFT_907699|delta8-fatty-acid desaturase [EC:1.14.19.4]	-	GO:0005506//iron ion binding;GO:0016705//oxidoreductase activity, acting on paired donors, with incorporation or reduction of molecular oxygen	GO:0006631//fatty acid metabolic process	gi|363499185|gb|AEW24953.1|/0/delta8-sphingolipid desaturase [Brassica rapa]
Bra013579	-2.61368	0.863051	K05907|1|0.0|737|ath:AT4G21990|adenylyl-sulfate reductase (glutathione) [EC:1.8.4.9]	GO:0031976;GO:0009532//plastid stroma	GO:0016671//oxidoreductase activity, acting on a sulfur group of donors, disulfide as acceptor	GO:0019725//cellular homeostasis;GO:0000103//sulfate assimilation	gi|4033577|emb|CAA04611.1|/0/APS reductase [Brassica juncea]
Bra033726	-2.6073	0.901929	K14491|1|9e-19|92.8|sbi:SORBI_04g035980|two-component response regulator ARR-B family	GO:0043231//intracellular membrane-bounded organelle	GO:0001071//nucleic acid binding transcription factor activity;GO:0003677//DNA binding	GO:0015995//chlorophyll biosynthetic process;GO:0009908//flower development;GO:0009657//plastid organization	gi|15241429|ref|NP_199232.1|/2.10331e-152/protein GOLDEN2-like 2 [Arabidopsis thaliana]
Bra001454	-2.60367	0.881033	K01183|1|1e-110|398|ath:AT3G12500|chitinase [EC:3.2.1.14]	GO:0043231//intracellular membrane-bounded organelle;GO:0031090//organelle membrane	GO:0030247//polysaccharide binding;GO:0004553//hydrolase activity, hydrolyzing O-glycosyl compounds	GO:0010038//response to metal ion;GO:0006026;GO:0009861//jasmonic acid and ethylene-dependent systemic resistance	gi|6048743|gb|AAF02299.1|AF098302_1/6.58617e-141/chitinase [Brassica juncea]
Bra009285	-2.60057	0.900835	K05282|1|0.0|691|aly:ARALYDRAFT_487543|gibberellin 20-oxidase [EC:1.14.11.12]	-	GO:0046914//transition metal ion binding;GO:0016706//oxidoreductase activity, acting on paired donors, with incorporation or reduction of molecular oxygen, 2-oxoglutarate as one donor, and incorporation of one atom each of oxygen into both donors	GO:0009685//gibberellin metabolic process	gi|297810833|ref|XP_002873300.1|/0/YAP169 [Arabidopsis lyrata subsp. lyrata]
Bra030386	-2.58383	0.872048	K15748|1|0.0|921|aly:ARALYDRAFT_474364|beta-D-glucopyranosyl abscisate beta-glucosidase [EC:3.2.1.175];K01237|3|1e-152|538|ath:AT2G44490|myrosinase [EC:3.2.1.147];K01238|4|5e-144|509|ath:AT3G60120|[EC:3.2.1.-]	GO:0009536//plastid;GO:0042579//microbody;GO:0044432//endoplasmic reticulum part	GO:0046914//transition metal ion binding;GO:0008422//beta-glucosidase activity;GO:0016788//hydrolase activity, acting on ester bonds;GO:0019899//enzyme binding	GO:0006714//sesquiterpenoid metabolic process;GO:0010118//stomatal movement;GO:0048878//chemical homeostasis;GO:0006996//organelle organization;GO:0006970//response to osmotic stress;GO:0043623//cellular protein complex assembly;GO:0009409//response to cold;GO:0009738//abscisic acid mediated signaling pathway;GO:0006952//defense response;GO:0009608//response to symbiont	gi|312281993|dbj|BAJ33862.1|/0/unnamed protein product [Thellungiella halophila]
Bra016058	-2.57364	0.892156	-	-	-	GO:0009725//response to hormone stimulus	gi|378760812|gb|AFC38438.1|/1.34553e-18/small auxin up RNA protein [Sinapis alba]
Bra013183	-2.56484	0.908064	K08913|1|7e-141|497|aly:ARALYDRAFT_899321|light-harvesting complex II chlorophyll a/b binding protein 2	GO:0031224//intrinsic to membrane;GO:0009521;GO:0009526//plastid envelope;GO:0031090//organelle membrane;GO:0009534//chloroplast thylakoid;GO:0009570//chloroplast stroma	GO:0043169//cation binding;GO:0046906//tetrapyrrole binding	GO:0006091//generation of precursor metabolites and energy;GO:0009639//response to red or far red light;GO:0006464//cellular protein modification process	gi|4741948|gb|AAD28771.1|AF134124_1/9.15319e-140/Lhcb2 protein [Arabidopsis thaliana]
Bra005731	-2.56126	0.905489	-	-	-	-	gi|42567596|ref|NP_568103.3|/7.10157e-36/uncharacterized protein [Arabidopsis thaliana]
Bra010296	-2.54707	0.808391	K00327|1|0.0|1224|aly:ARALYDRAFT_913457|NADPH-ferrihemoprotein reductase [EC:1.6.2.4]	GO:0009536//plastid	GO:0046914//transition metal ion binding;GO:0016653//oxidoreductase activity, acting on NAD(P)H, heme protein as acceptor;GO:0000166//nucleotide binding	GO:0006725//cellular aromatic compound metabolic process	gi|312282025|dbj|BAJ33878.1|/0/unnamed protein product [Thellungiella halophila]
Bra023868	-2.54682	0.872317	K14638|1|2e-113|407|ppp:PHYPADRAFT_189464|solute carrier family 15 (peptide/histidine transporter), member 3/4	GO:0044464//cell part	-	GO:0015833//peptide transport	gi|297835154|ref|XP_002885459.1|/0/nitrate transporter [Arabidopsis lyrata subsp. lyrata]
Bra003947	-2.54511	0.879621	K13464|1|4e-64|242|aly:ARALYDRAFT_476200|jasmonate ZIM domain-containing protein	-	GO:0005488//binding	GO:0009719	gi|240254344|ref|NP_177227.5|/1.05502e-65/protein TIFY 7 [Arabidopsis thaliana]
Bra002709	-2.54414	0.905452	K12135|1|2e-26|117|aly:ARALYDRAFT_488429|zinc finger protein CONSTANS;K12127|2|8e-10|62.0|smo:SELMODRAFT_438647|pseudo-response regulator 1;K12129|3|3e-09|60.1|ath:AT5G02810|pseudo-response regulator 7;K12130|4|6e-09|58.9|aly:ARALYDRAFT_910487|pseudo-response regulator 5	-	GO:0046914//transition metal ion binding;GO:0001071//nucleic acid binding transcription factor activity	GO:0006351//transcription, DNA-dependent	gi|312281799|dbj|BAJ33765.1|/3.52143e-98/unnamed protein product [Thellungiella halophila]
Bra030199	-2.54353	0.827177	K01762|1|0.0|803|aly:ARALYDRAFT_343837|1-aminocyclopropane-1-carboxylate synthase [EC:4.4.1.14]	-	GO:0016740//transferase activity;GO:0005515//protein binding;GO:0016846//carbon-sulfur lyase activity;GO:0048037//cofactor binding	GO:0006412//translation;GO:0009725//response to hormone stimulus;GO:0010039//response to iron ion;GO:0009692;GO:0008652//cellular amino acid biosynthetic process	gi|21388769|dbj|BAC00822.1|/0/1-aminocyclopropane-1-carboxylate synthase [Brassica oleracea]
Bra039995	-2.52929	0.896889	-	-	-	-	gi|18402115|ref|NP_565685.1|/1.80063e-157/tetratricopeptide repeat-containing protein [Arabidopsis thaliana]
Bra019959	-2.52926	0.817752	-	-	GO:0046872//metal ion binding	GO:0006351//transcription, DNA-dependent	gi|22329464|ref|NP_683296.1|/8.47445e-94/phloem protein 2-A10 [Arabidopsis thaliana]
Bra006139	-2.52643	0.880716	-	-	-	-	gi|15239854|ref|NP_196766.1|/1.65938e-99/uncharacterized protein [Arabidopsis thaliana]
Bra032622	-2.52588	0.902368	K00924|1|4e-158|556|osa:4342410|[EC:2.7.1.-];K07198|3|2e-71|268|pop:POPTR_818055|5'-AMP-activated protein kinase, catalytic alpha subunit [EC:2.7.11.11]	-	GO:0004672//protein kinase activity;GO:0032559	GO:0009267//cellular response to starvation;GO:0009743//response to carbohydrate stimulus;GO:0006813//potassium ion transport;GO:0023052//signaling;GO:0006970//response to osmotic stress;GO:0006464//cellular protein modification process	gi|15223317|ref|NP_171622.1|/0/CBL-interacting serine/threonine-protein kinase 9 [Arabidopsis thaliana]
Bra000583	-2.5255	0.851908	-	GO:0009536//plastid	GO:0015291//secondary active transmembrane transporter activity	GO:0015893//drug transport	gi|240254498|ref|NP_973504.4|/0/MATE efflux family protein [Arabidopsis thaliana]
Bra026465	-2.52155	0.812855	K00511|1|0.0|783|aly:ARALYDRAFT_662237|squalene monooxygenase [EC:1.14.13.132]	GO:0031224//intrinsic to membrane	GO:0004497//monooxygenase activity;GO:0050662//coenzyme binding	GO:0006694//steroid biosynthetic process	gi|6685411|sp|O65727.1|ERG11_BRANA/0/RecName: Full=Squalene monooxygenase 1,1; AltName: Full=Squalene epoxidase 1,1; Short=SE 1,1
Bra034205	-2.51437	0.878352	K14487|1|0.0|1084|aly:ARALYDRAFT_911862|auxin responsive GH3 gene family	GO:0009536//plastid	-	GO:0009725//response to hormone stimulus;GO:0009314//response to radiation	gi|297809793|ref|XP_002872780.1|/0/hypothetical protein ARALYDRAFT_911862 [Arabidopsis lyrata subsp. lyrata]
Bra030385	-2.51168	0.887766	K06636|1|5e-06|51.6|ota:Ot03g03730|structural maintenance of chromosome 1;K10357|2|6e-06|51.2|aly:ARALYDRAFT_887631|myosin V;K11294|3|8e-06|50.8|aly:ARALYDRAFT_479366|nucleolin	GO:0009532//plastid stroma;GO:0042579//microbody	GO:0046872//metal ion binding;GO:0016836//hydro-lyase activity	GO:0006996//organelle organization;GO:0052482;GO:0006568//tryptophan metabolic process;GO:0006970//response to osmotic stress	gi|297847634|ref|XP_002891698.1|/0/tsk-associating protein 1 [Arabidopsis lyrata subsp. lyrata]
Bra038577	-2.50749	0.827436	-	-	-	-	gi|3056596|gb|AAC13907.1|AAC13907/9.43761e-46/T1F9.17 [Arabidopsis thaliana]
Bra019145	-2.50158	0.817943	K15746|1|2e-113|406|aly:ARALYDRAFT_492254|beta-carotene 3-hydroxylase [EC:1.14.13.129]	GO:0016020//membrane	GO:0004497//monooxygenase activity	GO:0016117//carotenoid biosynthetic process	gi|73697713|gb|AAZ81472.1|/1.78587e-129/beta-carotene hydroxylase [Brassica rapa]
Bra031387	-2.49875	0.894377	K13030|1|1e-116|418|sbi:SORBI_01g001220|cyanohydrin beta-glucosyltransferase [EC:2.4.1.85];K13692|2|1e-65|249|vvi:100252177|UDP-glucose:(indol-3-yl)acetate beta-D-glucosyltransferase [EC:2.4.1.121];K13691|3|2e-65|248|mtr:MTR_7g080935|pathogen-inducible salicylic acid glucosyltransferase [EC:2.4.1.-];K13068|5|4e-65|247|aly:ARALYDRAFT_479675|sinapate 1-glucosyltransferase [EC:2.4.1.120]	-	GO:0035251//UDP-glucosyltransferase activity	-	gi|297850680|ref|XP_002893221.1|/0/UDP-glycosyltransferase [Arabidopsis lyrata subsp. lyrata]
Bra002416	-2.4874	0.858408	K13356|1|0.0|823|aly:ARALYDRAFT_910242|fatty acyl-CoA reductase [EC:1.2.1.-]	GO:0009536//plastid	GO:0005488//binding;GO:0016620//oxidoreductase activity, acting on the aldehyde or oxo group of donors, NAD or NADP as acceptor;GO:0001071//nucleic acid binding transcription factor activity	GO:0006631//fatty acid metabolic process;GO:0006970//response to osmotic stress;GO:0009555//pollen development;GO:0010467//gene expression;GO:0010017//red or far-red light signaling pathway	gi|297808241|ref|XP_002872004.1|/0/hypothetical protein ARALYDRAFT_910242 [Arabidopsis lyrata subsp. lyrata]
Bra002131	-2.48616	0.897661	K14488|1|1e-36|149|ath:AT5G18030|SAUR family protein	-	-	GO:0009725//response to hormone stimulus	gi|119720826|gb|ABL97983.1|/2.91159e-37/auxin-induced protein-like [Brassica rapa]
Bra016683	-2.48134	0.880478	K01078|1|1e-164|577|ath:AT1G14700|acid phosphatase [EC:3.1.3.2]	GO:0043231//intracellular membrane-bounded organelle	GO:0016791//phosphatase activity	GO:0006796//phosphate-containing compound metabolic process	gi|297844382|ref|XP_002890072.1|/4.34934e-167/hypothetical protein ARALYDRAFT_471656 [Arabidopsis lyrata subsp. lyrata]
Bra024209	-2.46636	0.828759	-	-	-	-	gi|297802772|ref|XP_002869270.1|/9.50051e-136/hypothetical protein ARALYDRAFT_913200 [Arabidopsis lyrata subsp. lyrata]
Bra019406	-2.46141	0.876511	K05907|1|0.0|751|ath:AT4G21990|adenylyl-sulfate reductase (glutathione) [EC:1.8.4.9]	GO:0031976;GO:0009532//plastid stroma	GO:0016671//oxidoreductase activity, acting on a sulfur group of donors, disulfide as acceptor	GO:0019725//cellular homeostasis;GO:0000103//sulfate assimilation	gi|312283165|dbj|BAJ34448.1|/0/unnamed protein product [Thellungiella halophila]
Bra031081	-2.4498	0.880245	K15397|1|0.0|943|ath:AT1G19440|3-ketoacyl-CoA synthase [EC:2.3.1.-]	GO:0044464//cell part	GO:0016747//transferase activity, transferring acyl groups other than amino-acyl groups	GO:0007275//multicellular organismal development;GO:0006631//fatty acid metabolic process	gi|15223556|ref|NP_173376.1|/0/3-ketoacyl-CoA synthase 4 [Arabidopsis thaliana]
Bra027531	-2.44644	0.900591	-	GO:0031225//anchored to membrane;GO:0005618//cell wall	-	-	gi|15241423|ref|NP_199226.1|/2.1812e-76/fasciclin-like arabinogalactan protein 13 [Arabidopsis thaliana]
Bra026466	-2.44541	0.840711	K03093|1|0.0|691|aly:ARALYDRAFT_489269|RNA polymerase sigma factor	-	GO:0034062//RNA polymerase activity;GO:0003676//nucleic acid binding;GO:0001071//nucleic acid binding transcription factor activity;GO:0000996	GO:0006351//transcription, DNA-dependent;GO:0009639//response to red or far red light	gi|312282679|dbj|BAJ34205.1|/0/unnamed protein product [Thellungiella halophila]
Bra024675	-2.44527	0.877172	-	-	-	-	gi|297850980|ref|XP_002893371.1|/6.93909e-57/hypothetical protein ARALYDRAFT_472707 [Arabidopsis lyrata subsp. lyrata]
Bra033022	-2.44514	0.904521	K08913|1|2e-135|479|ath:AT3G27690|light-harvesting complex II chlorophyll a/b binding protein 2	GO:0009526//plastid envelope;GO:0043234//protein complex;GO:0031090//organelle membrane;GO:0009570//chloroplast stroma;GO:0009534//chloroplast thylakoid	GO:0046906//tetrapyrrole binding	GO:0009639//response to red or far red light;GO:0006091//generation of precursor metabolites and energy	gi|312281813|dbj|BAJ33772.1|/1.69952e-135/unnamed protein product [Thellungiella halophila]
Bra035022	-2.44293	0.87841	K13415|1|9e-08|57.0|sbi:SORBI_03g012040|protein brassinosteroid insensitive 1 [EC:2.7.10.1 2.7.11.1];K13420|4|2e-06|52.4|pop:POPTR_1075175|LRR receptor-like serine/threonine-protein kinase FLS2 [EC:2.7.11.1]	GO:0043231//intracellular membrane-bounded organelle	-	-	gi|297839697|ref|XP_002887730.1|/0/hypothetical protein ARALYDRAFT_476991 [Arabidopsis lyrata subsp. lyrata]
Bra036517	-2.43221	0.86798	K12130|1|6e-159|558|ath:AT5G24470|pseudo-response regulator 5	GO:0043231//intracellular membrane-bounded organelle	GO:0003676//nucleic acid binding	GO:0006913//nucleocytoplasmic transport;GO:0048511//rhythmic process;GO:0009639//response to red or far red light	gi|281308386|gb|ADA58341.1|/0/pseudo-response regulator 5a [Brassica rapa]
Bra002409	-2.42068	0.865019	-	-	-	-	gi|297812369|ref|XP_002874068.1|/1.70593e-62/hypothetical protein ARALYDRAFT_489095 [Arabidopsis lyrata subsp. lyrata]
Bra037675	-2.41878	0.891288	-	GO:0009526//plastid envelope;GO:0016020//membrane	GO:0008172	GO:0006950//response to stress;GO:0006730//one-carbon metabolic process;GO:0019759	gi|119655911|gb|ABL86248.1|/3.41059e-131/thiol methyltransferase [Brassica rapa subsp. chinensis]
Bra010096	-2.40095	0.889881	-	GO:0043231//intracellular membrane-bounded organelle	-	GO:0006970//response to osmotic stress	gi|15241862|ref|NP_201058.1|/2.18829e-133/RCD one 5-like protein [Arabidopsis thaliana]
Bra003263	-2.40057	0.892558	K01757|1|6e-38|156|ath:AT1G74020|strictosidine synthase [EC:4.3.3.2]	GO:0005618//cell wall;GO:0043231//intracellular membrane-bounded organelle;GO:0016020//membrane	GO:0016843	GO:0009820//alkaloid metabolic process	gi|312281991|dbj|BAJ33861.1|/0/unnamed protein product [Thellungiella halophila]
Bra010627	-2.39149	0.885423	K00083|1|5e-108|389|pop:POPTR_667694|cinnamyl-alcohol dehydrogenase [EC:1.1.1.195]	-	GO:0046914//transition metal ion binding;GO:0016616//oxidoreductase activity, acting on the CH-OH group of donors, NAD or NADP as acceptor	GO:0009699//phenylpropanoid biosynthetic process;GO:0033554//cellular response to stress;GO:0051707//response to other organism	gi|297802138|ref|XP_002868953.1|/8.95087e-144/elicitor-activated gene 3 [Arabidopsis lyrata subsp. lyrata]
Bra035897	-2.38915	0.902897	K01051|1|6e-21|98.6|ath:AT1G53830|pectinesterase [EC:3.1.1.11];K02355|3|1e-20|97.8|vvi:100257414|elongation factor G	-	GO:0004091//carboxylesterase activity;GO:0004857//enzyme inhibitor activity	-	gi|297793807|ref|XP_002864788.1|/1.30451e-82/invertase/pectin methylesterase inhibitor family protein [Arabidopsis lyrata subsp. lyrata]
Bra019718	-2.38221	0.899639	K00993|1|0.0|581|aly:ARALYDRAFT_471515|ethanolaminephosphotransferase [EC:2.7.8.1]	GO:0044464//cell part	GO:0016780//phosphotransferase activity, for other substituted phosphate groups	GO:0008654//phospholipid biosynthetic process	gi|2072356|gb|AAB53764.1|/0/aminoalcoholphosphotransferase [Brassica rapa subsp. campestris]
Bra003212	-2.37521	0.877146	K14489|1|7e-16|83.6|vvi:100263145|arabidopsis histidine kinase 2/3/4 (cytokinin receptor) [EC:2.7.13.3]	GO:0030312//external encapsulating structure	GO:0016798//hydrolase activity, acting on glycosyl bonds;GO:0043167//ion binding	GO:0044238//primary metabolic process	gi|297820300|ref|XP_002878033.1|/0/hypothetical protein ARALYDRAFT_485970 [Arabidopsis lyrata subsp. lyrata]
Bra014254	-2.37103	0.812004	K00844|1|0.0|761|aly:ARALYDRAFT_474175|hexokinase [EC:2.7.1.1]	GO:0043231//intracellular membrane-bounded organelle	GO:0004396//hexokinase activity;GO:0032559	GO:0006970//response to osmotic stress;GO:0006796//phosphate-containing compound metabolic process;GO:0006007//glucose catabolic process	gi|297847390|ref|XP_002891576.1|/0/hypothetical protein ARALYDRAFT_474175 [Arabidopsis lyrata subsp. lyrata]
Bra012619	-2.37074	0.896016	-	-	-	-	gi|297804376|ref|XP_002870072.1|/3.2819e-26/predicted protein [Arabidopsis lyrata subsp. lyrata]
Bra032150	-2.36902	0.890347	K11838|1|4e-17|87.4|gmx:100337654|ubiquitin carboxyl-terminal hydrolase 7 [EC:3.1.2.15]	GO:0009526//plastid envelope	-	-	gi|297830718|ref|XP_002883241.1|/5.94546e-109/hypothetical protein ARALYDRAFT_479561 [Arabidopsis lyrata subsp. lyrata]
Bra029430	-2.35975	0.873253	-	-	-	-	gi|312282701|dbj|BAJ34216.1|/5.00077e-127/unnamed protein product [Thellungiella halophila]
Bra014696	-2.35773	0.869625	-	-	-	-	gi|297816960|ref|XP_002876363.1|/1.07757e-76/hypothetical protein ARALYDRAFT_907078 [Arabidopsis lyrata subsp. lyrata]
Bra003881	-2.35287	0.898349	K14488|1|5e-07|50.8|ppp:PHYPADRAFT_26859|SAUR family protein	-	-	GO:0009725//response to hormone stimulus	gi|378760812|gb|AFC38438.1|/2.72432e-48/small auxin up RNA protein [Sinapis alba]
Bra001453	-2.34095	0.807767	K01183|1|5e-96|348|aly:ARALYDRAFT_318019|chitinase [EC:3.2.1.14]	-	GO:0004553//hydrolase activity, hydrolyzing O-glycosyl compounds;GO:0030247//polysaccharide binding	GO:0006026	gi|6048743|gb|AAF02299.1|AF098302_1/7.76802e-148/chitinase [Brassica juncea]
Bra039563	-2.33261	0.818324	-	GO:0000502//proteasome complex	GO:0004175//endopeptidase activity;GO:0005488//binding	GO:0010876//lipid localization;GO:0006508//proteolysis	gi|297804748|ref|XP_002870258.1|/5.59373e-40/hypothetical protein ARALYDRAFT_493374 [Arabidopsis lyrata subsp. lyrata]
Bra016520	-2.31803	0.892605	K13464|1|6e-89|325|ath:AT1G19180|jasmonate ZIM domain-containing protein	-	GO:0005488//binding	GO:0006952//defense response;GO:0009719;GO:0009791//post-embryonic development;GO:0007165//signal transduction;GO:0048229//gametophyte development	gi|18394706|ref|NP_564075.1|/7.79216e-88/protein TIFY 10A [Arabidopsis thaliana]
Bra037993	-2.30594	0.890791	-	-	-	-	gi|83032230|gb|ABB97032.1|/6.82078e-07/unknown [Brassica rapa]
Bra010189	-2.30561	0.887385	K13679|1|0.0|1027|aly:ARALYDRAFT_473472|granule-bound starch synthase [EC:2.4.1.242]	GO:0009536//plastid	GO:0005488//binding;GO:0046527//glucosyltransferase activity	GO:0005977//glycogen metabolic process	gi|297851730|ref|XP_002893746.1|/0/hypothetical protein ARALYDRAFT_473472 [Arabidopsis lyrata subsp. lyrata]
Bra040247	-2.29796	0.897994	-	GO:0031224//intrinsic to membrane	-	GO:0009725//response to hormone stimulus;GO:0006972//hyperosmotic response	gi|6714402|gb|AAF26091.1|AC012393_17/1.17181e-22/low temperature and salt responsive protein LTI6B [Arabidopsis thaliana]
Bra018433	-2.28452	0.836607	K08235|1|9e-168|587|ath:AT1G10550|xyloglucan:xyloglucosyl transferase [EC:2.4.1.207]	GO:0016021//integral to membrane;GO:0005576//extracellular region;GO:0030312//external encapsulating structure	GO:0016798//hydrolase activity, acting on glycosyl bonds;GO:0016758//transferase activity, transferring hexosyl groups	GO:0044042//glucan metabolic process;GO:0009827//plant-type cell wall modification	gi|15218558|ref|NP_172525.1|/1.16302e-166/xyloglucan:xyloglucosyl transferase [Arabidopsis thaliana]
Bra016073	-2.27952	0.89233	-	-	GO:0061135	GO:0010466//negative regulation of peptidase activity	gi|16945735|dbj|BAB72020.1|/3.69071e-106/water-soluble chlorophyll protein [Raphanus sativus var. niger]
Bra022535	-2.27741	0.882149	K00454|1|0.0|790|aly:ARALYDRAFT_484907|lipoxygenase [EC:1.13.11.12]	GO:0009532//plastid stroma;GO:0009534//chloroplast thylakoid	GO:0046914//transition metal ion binding;GO:0016702//oxidoreductase activity, acting on single donors with incorporation of molecular oxygen, incorporation of two atoms of oxygen	GO:0051707//response to other organism;GO:0006633//fatty acid biosynthetic process;GO:0009694//jasmonic acid metabolic process;GO:0009719;GO:0006950//response to stress	gi|6911852|emb|CAB72152.1|/0/lipoxygenase AtLOX2 [Arabidopsis thaliana]
Bra014308	-2.27694	0.879843	-	GO:0043231//intracellular membrane-bounded organelle	GO:0005488//binding	GO:0006950//response to stress	gi|5360792|dbj|BAA82151.1|/0/myrosinase binding protein [Arabidopsis thaliana]
Bra024088	-2.26476	0.868144	K08235|1|1e-139|493|ath:AT4G30280|xyloglucan:xyloglucosyl transferase [EC:2.4.1.207]	GO:0005618//cell wall;GO:0005576//extracellular region	GO:0004553//hydrolase activity, hydrolyzing O-glycosyl compounds;GO:0046527//glucosyltransferase activity	GO:0009725//response to hormone stimulus;GO:0009605//response to external stimulus;GO:0006950//response to stress;GO:0006073//cellular glucan metabolic process	gi|15234681|ref|NP_194757.1|/1.46265e-138/xyloglucan:xyloglucosyl transferase [Arabidopsis thaliana]
Bra032441	-2.26406	0.845958	K12135|1|9e-17|85.1|ath:AT5G15840|zinc finger protein CONSTANS	GO:0043231//intracellular membrane-bounded organelle	GO:0003676//nucleic acid binding;GO:0046914//transition metal ion binding;GO:0001071//nucleic acid binding transcription factor activity;GO:0005515//protein binding	GO:0006970//response to osmotic stress;GO:0006351//transcription, DNA-dependent;GO:0009639//response to red or far red light	gi|157849748|gb|ABV89657.1|/2.88098e-112/salt tolerance protein [Brassica rapa]
Bra001683	-2.26298	0.844784	-	GO:0009536//plastid	-	GO:0009411//response to UV	gi|312282609|dbj|BAJ34170.1|/0/unnamed protein product [Thellungiella halophila]
Bra026471	-2.2622	0.871053	-	GO:0031224//intrinsic to membrane	-	GO:0006810//transport;GO:0050801//ion homeostasis	gi|297812551|ref|XP_002874159.1|/0/C4-dicarboxylate transporter/malic acid transport family protein [Arabidopsis lyrata subsp. lyrata]
Bra012127	-2.25638	0.895853	K09838|1|0.0|1118|aly:ARALYDRAFT_496897|zeaxanthin epoxidase [EC:1.14.13.90]	GO:0009526//plastid envelope	GO:0016709//oxidoreductase activity, acting on paired donors, with incorporation or reduction of molecular oxygen, NAD(P)H as one donor, and incorporation of one atom of oxygen	GO:0009687//abscisic acid metabolic process;GO:0009756//carbohydrate mediated signaling;GO:0016117//carotenoid biosynthetic process;GO:0009639//response to red or far red light;GO:0006950//response to stress	gi|222840530|gb|ACM68704.1|/0/zeaxanthin epoxidase [Brassica rapa subsp. pekinensis]
Bra016063	-2.25625	0.828092	K09286|1|1e-24|111|vvi:100248027|EREBP-like factor	-	-	GO:0010467//gene expression;GO:0009987//cellular process	gi|145327221|ref|NP_001077812.1|/3.32569e-56/ethylene-responsive transcription factor ERF073 [Arabidopsis thaliana]
Bra035320	-2.24275	0.89132	K01723|1|0.0|804|aly:ARALYDRAFT_494777|hydroperoxide dehydratase [EC:4.2.1.92]	GO:0009526//plastid envelope;GO:0009534//chloroplast thylakoid;GO:0009570//chloroplast stroma	GO:0016491//oxidoreductase activity;GO:0005506//iron ion binding;GO:0016836//hydro-lyase activity	GO:0019369//arachidonic acid metabolic process;GO:0051707//response to other organism;GO:0009694//jasmonic acid metabolic process;GO:0009719;GO:0006950//response to stress	gi|433335652|gb|AGB34186.1|/0/allene oxide synthase [Brassica oleracea]
Bra018850	-2.23346	0.878156	K00844|1|0.0|730|aly:ARALYDRAFT_474175|hexokinase [EC:2.7.1.1]	GO:0043231//intracellular membrane-bounded organelle	GO:0004396//hexokinase activity;GO:0032559	GO:0006970//response to osmotic stress;GO:0006796//phosphate-containing compound metabolic process;GO:0006007//glucose catabolic process	gi|297847390|ref|XP_002891576.1|/0/hypothetical protein ARALYDRAFT_474175 [Arabidopsis lyrata subsp. lyrata]
Bra021480	-2.23134	0.807445	-	-	-	-	gi|83701641|gb|ABC41272.1|/0/unknown [Brassica rapa]
Bra032607	-2.23014	0.83611	-	-	-	-	gi|297843034|ref|XP_002889398.1|/1.37969e-43/hypothetical protein ARALYDRAFT_887378 [Arabidopsis lyrata subsp. lyrata]
Bra023872	-2.22538	0.844762	K13068|1|0.0|822|aly:ARALYDRAFT_479675|sinapate 1-glucosyltransferase [EC:2.4.1.120];K13692|3|1e-89|328|pop:POPTR_767628|UDP-glucose:(indol-3-yl)acetate beta-D-glucosyltransferase [EC:2.4.1.121];K13691|5|4e-87|320|vvi:100249215|pathogen-inducible salicylic acid glucosyltransferase [EC:2.4.1.-]	GO:0044424//intracellular part	GO:0035251//UDP-glucosyltransferase activity	GO:0009411//response to UV	gi|226533662|emb|CAS03349.1|/0/sinapate 1-glucosyltransferase [Brassica napus var. napus]
Bra015469	-2.2219	0.871344	K12135|1|2e-17|87.4|ath:AT5G15840|zinc finger protein CONSTANS	GO:0043231//intracellular membrane-bounded organelle	GO:0003676//nucleic acid binding;GO:0046914//transition metal ion binding;GO:0001071//nucleic acid binding transcription factor activity;GO:0005515//protein binding	GO:0006970//response to osmotic stress;GO:0006351//transcription, DNA-dependent;GO:0009639//response to red or far red light	gi|157849748|gb|ABV89657.1|/1.69775e-126/salt tolerance protein [Brassica rapa]
Bra023654	-2.22086	0.803251	K14488|1|2e-38|154|ath:AT5G18050|SAUR family protein	-	-	GO:0009725//response to hormone stimulus	gi|3043536|dbj|BAA25434.1|/5.79059e-38/SAUR [Raphanus sativus]
Bra012663	-2.21716	0.843731	K09338|1|4e-105|379|aly:ARALYDRAFT_914971|homeobox-leucine zipper protein	GO:0043231//intracellular membrane-bounded organelle	GO:0001071//nucleic acid binding transcription factor activity;GO:0003677//DNA binding	GO:0006355//regulation of transcription, DNA-dependent;GO:0000902//cell morphogenesis;GO:0009755//hormone-mediated signaling pathway;GO:0048513//organ development;GO:0009639//response to red or far red light	gi|89257654|gb|ABD65141.1|/1.40441e-112/homeobox-leucine zipper protein hat1, putative [Brassica oleracea]
Bra003713	-2.21511	0.852817	-	-	-	-	gi|15223116|ref|NP_177787.1|/3.50383e-88/uncharacterized protein [Arabidopsis thaliana]
Bra008846	-2.21392	0.816245	K13464|1|1e-82|303|aly:ARALYDRAFT_488138|jasmonate ZIM domain-containing protein	GO:0043231//intracellular membrane-bounded organelle	GO:0005488//binding	GO:0009725//response to hormone stimulus;GO:0002831;GO:0006950//response to stress	gi|297807341|ref|XP_002871554.1|/1.4123e-81/hypothetical protein ARALYDRAFT_488138 [Arabidopsis lyrata subsp. lyrata]
Bra017872	-2.21134	0.837363	K00860|1|3e-147|519|aly:ARALYDRAFT_912483|adenylylsulfate kinase [EC:2.7.1.25]	GO:0009536//plastid	GO:0016301//kinase activity;GO:0032559	GO:0007276//gamete generation;GO:0010675;GO:0006796//phosphate-containing compound metabolic process;GO:0006790//sulfur compound metabolic process	gi|297798022|ref|XP_002866895.1|/3.46034e-146/aps-kinase 2 [Arabidopsis lyrata subsp. lyrata]
Bra013714	-2.20929	0.89288	K11819|1|1e-115|414|aly:ARALYDRAFT_480895|ROOTY/SUPERROOT1 [EC:4.4.1.-];K00815|3|8e-104|375|vvi:100253895|tyrosine aminotransferase [EC:2.6.1.5]	GO:0043231//intracellular membrane-bounded organelle;GO:0005576//extracellular region	GO:0016769//transferase activity, transferring nitrogenous groups;GO:0016846//carbon-sulfur lyase activity;GO:0048037//cofactor binding	GO:0009683;GO:0009725//response to hormone stimulus;GO:0048364//root development;GO:0009636//response to toxic substance;GO:0001558//regulation of cell growth;GO:0008652//cellular amino acid biosynthetic process;GO:0006972//hyperosmotic response;GO:0019758	gi|28192642|gb|AAO27362.1|/0/cystine lyase BOCL-3 [Brassica oleracea]
Bra023103	-2.20242	0.839966	K09872|1|2e-140|496|aly:ARALYDRAFT_482707|aquaporin PIP	GO:0031224//intrinsic to membrane;GO:0009536//plastid	GO:0005372//water transmembrane transporter activity;GO:0019899//enzyme binding	GO:0009414//response to water deprivation;GO:0009725//response to hormone stimulus;GO:0055085//transmembrane transport;GO:0042044//fluid transport	gi|7209562|dbj|BAA92261.1|/3.54663e-140/Plasma membrane aquaporin 2c [Raphanus sativus]
Bra017741	-2.2009	0.89223	-	GO:0016020//membrane	-	GO:0006970//response to osmotic stress;GO:0009642//response to light intensity	gi|297798320|ref|XP_002867044.1|/2.32337e-177/predicted protein [Arabidopsis lyrata subsp. lyrata]
Bra012551	-2.19481	0.888739	K09843|1|0.0|867|ath:AT4G19230|(+)-abscisic acid 8'-hydroxylase [EC:1.14.13.93]	-	GO:0016709//oxidoreductase activity, acting on paired donors, with incorporation or reduction of molecular oxygen, NAD(P)H as one donor, and incorporation of one atom of oxygen;GO:0005506//iron ion binding	GO:0006952//defense response;GO:0009687//abscisic acid metabolic process;GO:0009416//response to light stimulus;GO:0003006//developmental process involved in reproduction	gi|18415271|ref|NP_567581.1|/0/abscisic acid 8'-hydroxylase 1 [Arabidopsis thaliana]
Bra016306	-2.19414	0.88318	-	GO:0043231//intracellular membrane-bounded organelle	-	-	gi|42562344|ref|NP_174030.2|/1.33478e-114/Actin cross-linking protein [Arabidopsis thaliana]
Bra002719	-2.19345	0.891225	K14504|1|8e-152|534|aly:ARALYDRAFT_918931|xyloglucan:xyloglucosyl transferase TCH4 [EC:2.4.1.207];K08235|3|4e-145|511|aly:ARALYDRAFT_354208|xyloglucan:xyloglucosyl transferase [EC:2.4.1.207]	GO:0005576//extracellular region;GO:0030312//external encapsulating structure	GO:0016798//hydrolase activity, acting on glycosyl bonds;GO:0016758//transferase activity, transferring hexosyl groups	GO:0009725//response to hormone stimulus;GO:0044042//glucan metabolic process;GO:0009605//response to external stimulus;GO:0006950//response to stress	gi|365927264|gb|AEX07596.1|/4.86557e-158/xyloglucosyl transferase 1, partial [Brassica juncea]
Bra029001	-2.19167	0.894187	K03113|1|2e-54|208|aly:ARALYDRAFT_918633|translation initiation factor 1	-	GO:0008135//translation factor activity, nucleic acid binding	GO:0006412//translation	gi|312282923|dbj|BAJ34327.1|/3.39299e-54/unnamed protein product [Thellungiella halophila]
Bra006430	-2.18868	0.813109	K14488|1|2e-39|158|ath:AT5G18010|SAUR family protein	-	-	GO:0009725//response to hormone stimulus	gi|3043536|dbj|BAA25434.1|/2.59928e-38/SAUR [Raphanus sativus]
Bra000144	-2.1827	0.894536	K03064|1|8e-07|53.5|smo:SELMODRAFT_157152|26S proteasome regulatory subunit T4	GO:0030312//external encapsulating structure;GO:0009526//plastid envelope;GO:0009534//chloroplast thylakoid;GO:0009570//chloroplast stroma;GO:0005576//extracellular region	GO:0008047//enzyme activator activity;GO:0032559	GO:0009314//response to radiation;GO:0006952//defense response;GO:0019222//regulation of metabolic process;GO:0009719;GO:0010260//organ senescence	gi|297827581|ref|XP_002881673.1|/0/hypothetical protein ARALYDRAFT_482998 [Arabidopsis lyrata subsp. lyrata]
Bra022549	-2.17974	0.882165	K01087|1|0.0|662|ath:AT5G51460|trehalose 6-phosphate phosphatase [EC:3.1.3.12]	-	GO:0019203//carbohydrate phosphatase activity	GO:0005991//trehalose metabolic process	gi|30696058|ref|NP_199959.2|/0/haloacid dehalogenase-like hydrolase domain-containing protein [Arabidopsis thaliana]
Bra002125	-2.17156	0.879764	K14488|1|8e-36|146|ath:AT5G18030|SAUR family protein	-	-	GO:0009725//response to hormone stimulus	gi|3043536|dbj|BAA25434.1|/2.64602e-35/SAUR [Raphanus sativus]
Bra034818	-2.1635	0.824522	-	-	-	-	gi|18399317|ref|NP_566397.1|/1.95983e-39/uncharacterized protein [Arabidopsis thaliana]
Bra029914	-2.14958	0.851871	K15382|1|3e-143|505|ath:AT3G48740|solute carrier family 50 (sugar transporter)	GO:0016021//integral to membrane;GO:0031410//cytoplasmic vesicle	GO:0015144//carbohydrate transmembrane transporter activity	GO:0071702	gi|15229019|ref|NP_190443.1|/3.86652e-142/Nodulin MtN3-like protein [Arabidopsis thaliana]
Bra003194	-2.14351	0.878341	-	-	GO:0005488//binding	GO:0032501//multicellular organismal process;GO:0048511//rhythmic process	gi|15233101|ref|NP_191041.1|/1.92595e-113/GATA transcription factor 8 [Arabidopsis thaliana]
Bra028711	-2.13636	0.845149	K11821|1|4e-71|266|aly:ARALYDRAFT_895283|desulfoglucosinolate sulfotransferase A/B/C [EC:2.8.2.-];K01014|3|3e-10|64.3|olu:OSTLU_32551|aryl sulfotransferase [EC:2.8.2.1]	-	GO:0008146//sulfotransferase activity	GO:0009719;GO:0031407//oxylipin metabolic process	gi|18415376|ref|NP_568177.1|/2.36425e-169/sulfotransferase 2A [Arabidopsis thaliana]
Bra019777	-2.1245	0.849983	K09286|1|6e-38|155|ath:AT4G25480|EREBP-like factor	-	GO:0001071//nucleic acid binding transcription factor activity;GO:0003677//DNA binding	GO:0048506;GO:0040007//growth;GO:0006970//response to osmotic stress;GO:0009686//gibberellin biosynthetic process;GO:0006351//transcription, DNA-dependent	gi|15222028|ref|NP_172721.1|/6.58336e-80/dehydration-responsive element-binding protein 1F [Arabidopsis thaliana]
Bra015719	-2.11145	0.886042	K05279|1|8e-76|282|aly:ARALYDRAFT_495497|flavonol 3-O-methyltransferase [EC:2.1.1.76];K13066|5|6e-73|272|pop:POPTR_824484|caffeic acid 3-O-methyltransferase [EC:2.1.1.68]	GO:0044444//cytoplasmic part	GO:0005515//protein binding;GO:0008168//methyltransferase activity	GO:0006730//one-carbon metabolic process	gi|297842441|ref|XP_002889102.1|/8.64e-159/O-methyltransferase family 2 protein [Arabidopsis lyrata subsp. lyrata]
Bra004209	-2.10835	0.885079	-	-	-	-	gi|297841399|ref|XP_002888581.1|/2.17272e-21/hypothetical protein ARALYDRAFT_475817 [Arabidopsis lyrata subsp. lyrata]
Bra000854	-2.10815	0.884677	-	-	-	-	gi|312282089|dbj|BAJ33910.1|/0/unnamed protein product [Thellungiella halophila]
Bra034237	-2.10321	0.872402	K00517|1|0.0|746|ath:AT3G26290|[EC:1.14.-.-]	GO:0044424//intracellular part	GO:0016491//oxidoreductase activity;GO:0005506//iron ion binding;GO:0016462//pyrophosphatase activity	GO:0006793//phosphorus metabolic process	gi|15231537|ref|NP_189260.1|/0/cytochrome P450 71B26 [Arabidopsis thaliana]
Bra006498	-2.10196	0.876844	-	-	-	-	gi|15239663|ref|NP_197420.1|/9.59114e-58/uncharacterized protein [Arabidopsis thaliana]
Bra023711	-2.09762	0.88739	-	-	-	-	gi|15239663|ref|NP_197420.1|/3.81109e-58/uncharacterized protein [Arabidopsis thaliana]
Bra033324	-2.09587	0.876289	K04125|1|7e-81|298|pop:POPTR_822902|gibberellin 2-oxidase [EC:1.14.11.13]	-	GO:0045543	GO:0009685//gibberellin metabolic process	gi|15217753|ref|NP_171742.1|/1.00823e-176/gibberellin 2-oxidase 6 [Arabidopsis thaliana]
Bra024068	-2.08542	0.889109	-	-	GO:0016740//transferase activity	GO:0006950//response to stress;GO:0006520//cellular amino acid metabolic process	gi|14009290|gb|AAK50344.1|/2.09974e-119/defense-related protein [Brassica carinata]
Bra009460	-2.08402	0.843044	K08241|1|2e-67|254|vvi:100260930|jasmonate O-methyltransferase [EC:2.1.1.141]	GO:0044464//cell part	GO:0008171//O-methyltransferase activity;GO:0008169//C-methyltransferase activity	GO:0009607//response to biotic stimulus;GO:0006950//response to stress;GO:0006730//one-carbon metabolic process;GO:0006631//fatty acid metabolic process;GO:0010038//response to metal ion	gi|15237696|ref|NP_196058.1|/1.82323e-154/S-adenosyl-L-methionine-dependent methyltransferase-like protein [Arabidopsis thaliana]
Bra023978	-2.08383	0.836655	K00432|1|7e-100|361|ath:AT4G31870|glutathione peroxidase [EC:1.11.1.9]	GO:0009526//plastid envelope;GO:0009532//plastid stroma;GO:0009534//chloroplast thylakoid	GO:0004601//peroxidase activity	GO:0009628//response to abiotic stimulus;GO:0006950//response to stress;GO:0008152//metabolic process	gi|20147455|gb|AAM12502.1|AF411209_1/8.46311e-133/glutathione peroxidase [Brassica napus]
Bra031927	-2.08254	0.888681	-	GO:0005618//cell wall	GO:0016788//hydrolase activity, acting on ester bonds;GO:0016747//transferase activity, transferring acyl groups other than amino-acyl groups	GO:0000003//reproduction	gi|312282027|dbj|BAJ33879.1|/7.60184e-160/unnamed protein product [Thellungiella halophila]
Bra011179	-2.07995	0.890067	K08235|1|4e-139|491|ath:AT4G30270|xyloglucan:xyloglucosyl transferase [EC:2.4.1.207];K14504|3|3e-124|442|aly:ARALYDRAFT_918931|xyloglucan:xyloglucosyl transferase TCH4 [EC:2.4.1.207]	GO:0005618//cell wall;GO:0005576//extracellular region;GO:0044424//intracellular part;GO:0016020//membrane	GO:0016798//hydrolase activity, acting on glycosyl bonds;GO:0016758//transferase activity, transferring hexosyl groups	GO:0044042//glucan metabolic process;GO:0010476//gibberellin mediated signaling pathway;GO:0009827//plant-type cell wall modification;GO:0032502//developmental process;GO:0006950//response to stress;GO:0009605//response to external stimulus	gi|365927262|gb|AEX07595.1|/6.76284e-152/xyloglucosyl transferase 2, partial [Brassica juncea]
Bra020425	-2.07956	0.888348	K12135|1|9e-55|212|aly:ARALYDRAFT_488429|zinc finger protein CONSTANS;K12127|3|2e-09|62.0|smo:SELMODRAFT_438647|pseudo-response regulator 1;K12129|4|1e-08|58.9|ath:AT5G02810|pseudo-response regulator 7;K12130|5|2e-08|58.5|aly:ARALYDRAFT_910487|pseudo-response regulator 5	-	GO:0046914//transition metal ion binding;GO:0001071//nucleic acid binding transcription factor activity	GO:0006351//transcription, DNA-dependent	gi|301133538|gb|ADK63391.1|/0/B-box type zinc finger protein [Brassica rapa]
Bra024499	-2.07364	0.854943	K13456|1|7e-09|57.0|zma:100275697|RPM1-interacting protein 4	GO:0016020//membrane	-	GO:0010035//response to inorganic substance	gi|15227879|ref|NP_179357.1|/1.24595e-32/RPM1-interacting protein 4-like protein [Arabidopsis thaliana]
Bra006997	-2.06944	0.859926	K09872|1|9e-148|520|aly:ARALYDRAFT_485715|aquaporin PIP	GO:0031224//intrinsic to membrane;GO:0009536//plastid	GO:0005372//water transmembrane transporter activity;GO:0019899//enzyme binding	GO:0009414//response to water deprivation;GO:0009725//response to hormone stimulus;GO:0055085//transmembrane transport;GO:0042044//fluid transport	gi|5081421|gb|AAD39373.1|AF118382_1/1.50138e-154/plasma membrane intrinsic protein 1 [Brassica napus]
Bra015999	-2.06854	0.885053	-	GO:0044464//cell part	GO:0016787//hydrolase activity;GO:0061135	GO:0010466//negative regulation of peptidase activity;GO:0009725//response to hormone stimulus;GO:0006950//response to stress	gi|297842083|ref|XP_002888923.1|/5.20408e-87/trypsin and protease inhibitor family protein [Arabidopsis lyrata subsp. lyrata]
Bra000903	-2.06715	0.851749	K13508|1|0.0|901|aly:ARALYDRAFT_912037|glycerol-3-phosphate acyltransferase [EC:2.3.1.15]	-	-	-	gi|297809969|ref|XP_002872868.1|/0/glycerol-3-phosphate acyltransferase 3 [Arabidopsis lyrata subsp. lyrata]
Bra033847	-2.06669	0.829758	K06889|1|2e-08|58.9|cme:CMQ233C|	GO:0016020//membrane	-	-	gi|297851654|ref|XP_002893708.1|/9.58531e-160/hypothetical protein ARALYDRAFT_473401 [Arabidopsis lyrata subsp. lyrata]
Bra030256	-2.06651	0.837004	K01087|1|8e-168|587|ath:AT2G22190|trehalose 6-phosphate phosphatase [EC:3.1.3.12]	-	GO:0019203//carbohydrate phosphatase activity	GO:0005991//trehalose metabolic process	gi|79560035|ref|NP_179809.2|/9.87387e-167/haloacid dehalogenase-like hydrolase domain-containing protein [Arabidopsis thaliana]
Bra023659	-2.06462	0.811982	K14488|1|2e-38|154|ath:AT5G18060|SAUR family protein	-	-	GO:0009725//response to hormone stimulus	gi|119720826|gb|ABL97983.1|/4.33067e-49/auxin-induced protein-like [Brassica rapa]
Bra009476	-2.06388	0.875898	K05857|1|6e-07|54.3|pop:POPTR_875869|phosphatidylinositol phospholipase C, delta [EC:3.1.4.11];K01115|2|2e-06|52.8|rcu:RCOM_1599570|phospholipase D [EC:3.1.4.4]	-	-	-	gi|42573265|ref|NP_974729.1|/0/calcium-dependent lipid-binding domain-containing protein [Arabidopsis thaliana]
Bra016602	-2.0549	0.824512	K00454|1|0.0|1642|ath:AT1G17420|lipoxygenase [EC:1.13.11.12]	GO:0009536//plastid	GO:0046914//transition metal ion binding;GO:0016702//oxidoreductase activity, acting on single donors with incorporation of molecular oxygen, incorporation of two atoms of oxygen	GO:0009642//response to light intensity;GO:0051707//response to other organism;GO:0006633//fatty acid biosynthetic process;GO:0009694//jasmonic acid metabolic process;GO:0009719;GO:0048229//gametophyte development;GO:0042221//response to chemical stimulus;GO:0003006//developmental process involved in reproduction;GO:0009900;GO:0006950//response to stress	gi|18394479|ref|NP_564021.1|/0/lipoxygenase 3 [Arabidopsis thaliana]
Bra000660	-2.05444	0.888274	-	GO:0005618//cell wall	-	GO:0009725//response to hormone stimulus	gi|297813237|ref|XP_002874502.1|/1.57284e-139/hypothetical protein ARALYDRAFT_489716 [Arabidopsis lyrata subsp. lyrata]
Bra024545	-2.04821	0.878056	-	GO:0043231//intracellular membrane-bounded organelle	-	-	gi|297845320|ref|XP_002890541.1|/1.7537e-173/hypothetical protein ARALYDRAFT_335524 [Arabidopsis lyrata subsp. lyrata]
Bra018309	-2.04513	0.862607	-	GO:0043231//intracellular membrane-bounded organelle	GO:0005488//binding;GO:0060089	GO:0023052//signaling;GO:0009314//response to radiation;GO:0009606//tropism	gi|312282117|dbj|BAJ33924.1|/0/unnamed protein product [Thellungiella halophila]
Bra019742	-2.02576	0.887084	-	-	GO:0005488//binding	GO:0010876//lipid localization	gi|15221201|ref|NP_172673.1|/1.65827e-29/extensin-like protein [Arabidopsis thaliana]
Bra034140	-2.01187	0.865579	K01051|1|0.0|1015|aly:ARALYDRAFT_478407|pectinesterase [EC:3.1.1.11]	GO:0005618//cell wall	GO:0030234//enzyme regulator activity;GO:0004091//carboxylesterase activity	GO:0071555//cell wall organization	gi|30681457|ref|NP_187683.2|/0/pectinesterase 25 [Arabidopsis thaliana]
Bra002718	-2.00956	0.856356	K14504|1|1e-124|443|aly:ARALYDRAFT_918931|xyloglucan:xyloglucosyl transferase TCH4 [EC:2.4.1.207];K08235|3|2e-116|416|aly:ARALYDRAFT_354208|xyloglucan:xyloglucosyl transferase [EC:2.4.1.207]	GO:0005576//extracellular region;GO:0030312//external encapsulating structure	GO:0016798//hydrolase activity, acting on glycosyl bonds;GO:0016758//transferase activity, transferring hexosyl groups	GO:0009725//response to hormone stimulus;GO:0044042//glucan metabolic process;GO:0009605//response to external stimulus;GO:0006950//response to stress	gi|365927264|gb|AEX07596.1|/2.17008e-129/xyloglucosyl transferase 1, partial [Brassica juncea]
Bra033251	-1.99394	0.828848	K15398|1|0.0|971|aly:ARALYDRAFT_887286|cytochrome P450, family 86, subfamily A, polypeptide 2/4/7/8 (fatty acid omega-hydroxylase) [EC:1.14.-.-]	-	GO:0016713;GO:0005506//iron ion binding	GO:0032787//monocarboxylic acid metabolic process	gi|297848340|ref|XP_002892051.1|/0/CYP86A4 [Arabidopsis lyrata subsp. lyrata]
Bra038419	-1.98907	0.809227	-	-	-	GO:0009628//response to abiotic stimulus	gi|297846538|ref|XP_002891150.1|/6.04332e-43/F-box family protein [Arabidopsis lyrata subsp. lyrata]
Bra006433	-1.98291	0.824353	K14488|1|1e-34|142|ath:AT5G18020|SAUR family protein	-	-	GO:0009725//response to hormone stimulus	gi|3043536|dbj|BAA25434.1|/1.45192e-33/SAUR [Raphanus sativus]
Bra013352	-1.9787	0.862723	-	GO:0009536//plastid	-	-	gi|157849734|gb|ABV89650.1|/0/transcriptional repressor [Brassica rapa]
Bra008426	-1.97809	0.831033	K08869|1|0.0|1186|aly:ARALYDRAFT_477133|aarF domain-containing kinase	GO:0009570//chloroplast stroma	GO:0016301//kinase activity;GO:0032559	GO:0006464//cellular protein modification process	gi|297842751|ref|XP_002889257.1|/0/ABC1 family protein [Arabidopsis lyrata subsp. lyrata]
Bra040530	-1.97483	0.859206	K04345|1|4e-29|127|smo:SELMODRAFT_440463|protein kinase A [EC:2.7.11.11]	-	GO:0004721//phosphoprotein phosphatase activity	GO:0006950//response to stress	gi|297833280|ref|XP_002884522.1|/2.13171e-172/hypothetical protein ARALYDRAFT_477856 [Arabidopsis lyrata subsp. lyrata]
Bra008655	-1.97297	0.878891	-	-	-	-	gi|18417858|ref|NP_568324.1|/4.04531e-126/uncharacterized protein [Arabidopsis thaliana]
Bra034466	-1.95504	0.834687	K05907|1|0.0|752|ath:AT1G62180|adenylyl-sulfate reductase (glutathione) [EC:1.8.4.9]	GO:0031976;GO:0009532//plastid stroma	GO:0016671//oxidoreductase activity, acting on a sulfur group of donors, disulfide as acceptor	GO:0019725//cellular homeostasis;GO:0000103//sulfate assimilation	gi|4033575|emb|CAA04610.1|/0/APS reductase [Brassica juncea]
Bra038111	-1.94326	0.880335	-	GO:0005773//vacuole;GO:0031224//intrinsic to membrane;GO:0031090//organelle membrane	GO:0046872//metal ion binding	GO:0006810//transport	gi|30695448|ref|NP_564623.2|/0/calcium-binding EF-hand domain-containing protein [Arabidopsis thaliana]
Bra002999	-1.92727	0.8839	K08914|1|4e-151|531|ath:AT5G54270|light-harvesting complex II chlorophyll a/b binding protein 3	GO:0043234//protein complex;GO:0009534//chloroplast thylakoid	-	GO:0006091//generation of precursor metabolites and energy	gi|312281753|dbj|BAJ33742.1|/6.75673e-151/unnamed protein product [Thellungiella halophila]
Bra002634	-1.92379	0.859365	-	GO:0043231//intracellular membrane-bounded organelle	-	GO:0051707//response to other organism	gi|312283479|dbj|BAJ34605.1|/0/unnamed protein product [Thellungiella halophila]
Bra008100	-1.92327	0.840309	K12891|1|5e-06|47.4|gmx:100778928|splicing factor, arginine/serine-rich 2;K14325|3|7e-06|47.0|smo:SELMODRAFT_446044|RNA-binding protein with serine-rich domain 1	GO:0009536//plastid	GO:0003676//nucleic acid binding	-	gi|297842099|ref|XP_002888931.1|/3.27927e-25/RNA recognition motif-containing protein [Arabidopsis lyrata subsp. lyrata]
Bra002268	-1.9123	0.811565	-	-	-	GO:0006950//response to stress	gi|297808053|ref|XP_002871910.1|/6.19904e-32/hypothetical protein ARALYDRAFT_910025 [Arabidopsis lyrata subsp. lyrata]
Bra008025	-1.9105	0.875972	-	-	-	-	gi|119720792|gb|ABL97966.1|/2.11485e-121/Kunitz-type cysteine protease inhibitor [Brassica rapa]
Bra002286	-1.90023	0.873195	K06617|1|0.0|1329|aly:ARALYDRAFT_910064|raffinose synthase [EC:2.4.1.82]	GO:0009536//plastid	GO:0008378//galactosyltransferase activity	GO:0006950//response to stress;GO:0009628//response to abiotic stimulus	gi|19699067|gb|AAL90901.1|/0/AT5g20250/F5O24_140 [Arabidopsis thaliana]
Bra022981	-1.89421	0.83391	-	-	GO:0005488//binding	GO:0009743//response to carbohydrate stimulus;GO:0009719	gi|15226783|ref|NP_181007.1|/7.58522e-30/protein TIFY 5B [Arabidopsis thaliana]
Bra012433	-1.89283	0.841388	-	GO:0043231//intracellular membrane-bounded organelle	-	-	gi|297850962|ref|XP_002893362.1|/1.02574e-159/hypothetical protein ARALYDRAFT_890015 [Arabidopsis lyrata subsp. lyrata]
Bra011891	-1.87687	0.867436	K14488|1|2e-39|158|aly:ARALYDRAFT_490650|SAUR family protein	GO:0016020//membrane	-	GO:0009725//response to hormone stimulus;GO:0006950//response to stress;GO:0009743//response to carbohydrate stimulus	gi|312283271|dbj|BAJ34501.1|/2.54848e-38/unnamed protein product [Thellungiella halophila]
Bra007240	-1.87506	0.849269	-	-	-	-	gi|297816960|ref|XP_002876363.1|/6.32467e-90/hypothetical protein ARALYDRAFT_907078 [Arabidopsis lyrata subsp. lyrata]
Bra021551	-1.86922	0.859074	K13430|1|1e-62|239|pop:POPTR_413452|serine/threonine-protein kinase PBS1 [EC:2.7.11.1]	GO:0043231//intracellular membrane-bounded organelle;GO:0031224//intrinsic to membrane;GO:0044444//cytoplasmic part	GO:0004674//protein serine/threonine kinase activity;GO:0032559	GO:0006464//cellular protein modification process;GO:0007167//enzyme linked receptor protein signaling pathway	gi|30683104|ref|NP_188052.2|/0/STRUBBELIG-receptor family 7 protein [Arabidopsis thaliana]
Bra009783	-1.85494	0.845466	-	-	-	-	gi|15238603|ref|NP_197854.1|/6.81793e-39/response to low sulfur 2 [Arabidopsis thaliana]
Bra010504	-1.85181	0.813167	-	GO:0043231//intracellular membrane-bounded organelle	GO:0005488//binding	GO:0009416//response to light stimulus;GO:0009743//response to carbohydrate stimulus;GO:0009908//flower development	gi|297802334|ref|XP_002869051.1|/4.82955e-66/predicted protein [Arabidopsis lyrata subsp. lyrata]
Bra039683	-1.84789	0.858201	K07305|1|1e-63|240|bdi:100824054|peptide-methionine (R)-S-oxide reductase [EC:1.8.4.12]	GO:0009532//plastid stroma	GO:0016671//oxidoreductase activity, acting on a sulfur group of donors, disulfide as acceptor	GO:0008152//metabolic process;GO:0006950//response to stress	gi|297847768|ref|XP_002891765.1|/9.54729e-100/hypothetical protein ARALYDRAFT_892417 [Arabidopsis lyrata subsp. lyrata]
Bra001815	-1.83579	0.814463	K12135|1|1e-06|51.6|aly:ARALYDRAFT_488429|zinc finger protein CONSTANS	-	GO:0046914//transition metal ion binding;GO:0001071//nucleic acid binding transcription factor activity	GO:0006351//transcription, DNA-dependent;GO:0009743//response to carbohydrate stimulus;GO:0009411//response to UV	gi|15232482|ref|NP_188752.1|/1.54675e-62/B-box 32 protein [Arabidopsis thaliana]
Bra030635	-1.83277	0.853627	K12135|1|1e-15|81.3|ath:AT5G15840|zinc finger protein CONSTANS	GO:0043231//intracellular membrane-bounded organelle	GO:0003676//nucleic acid binding;GO:0046914//transition metal ion binding;GO:0001071//nucleic acid binding transcription factor activity;GO:0005515//protein binding	GO:0006970//response to osmotic stress;GO:0006351//transcription, DNA-dependent;GO:0009639//response to red or far red light	gi|363990304|gb|AEW46252.1|/1.45635e-138/salt tolerance protein [Brassica napus]
Bra013275	-1.83097	0.832498	K01099|1|4e-45|181|ota:Ot04g02290|phosphatidylinositol-bisphosphatase [EC:3.1.3.36]	-	GO:0046030//inositol trisphosphate phosphatase activity	GO:0046838//phosphorylated carbohydrate dephosphorylation;GO:0009725//response to hormone stimulus;GO:0043647//inositol phosphate metabolic process;GO:0032501//multicellular organismal process	gi|297800268|ref|XP_002868018.1|/0/hypothetical protein ARALYDRAFT_914893 [Arabidopsis lyrata subsp. lyrata]
Bra002607	-1.83084	0.839876	K04733|1|4e-54|210|smo:SELMODRAFT_33807|interleukin-1 receptor-associated kinase 4 [EC:2.7.11.1];K00924|3|7e-54|209|osa:4333525|[EC:2.7.1.-]	-	GO:0004672//protein kinase activity;GO:0032559	GO:0006464//cellular protein modification process	gi|297793435|ref|XP_002864602.1|/0/hypothetical protein ARALYDRAFT_919115 [Arabidopsis lyrata subsp. lyrata]
Bra024952	-1.83012	0.871794	-	GO:0044444//cytoplasmic part;GO:0043231//intracellular membrane-bounded organelle	GO:0003824//catalytic activity	GO:0006950//response to stress	gi|89257466|gb|ABD64957.1|/0/hydrolase, NUDIX family protein [Brassica oleracea]
Bra024559	-1.82636	0.832461	K14431|1|7e-25|114|aly:ARALYDRAFT_311885|transcription factor TGA;K08332|2|4e-22|104|vcn:VOLCADRAFT_41528|vacuolar protein 8	GO:0043234//protein complex	GO:0019787//small conjugating protein ligase activity	GO:0009743//response to carbohydrate stimulus;GO:0032446//protein modification by small protein conjugation	gi|2462822|gb|AAB72157.1|/0/hypothetical protein [Arabidopsis thaliana]
Bra023598	-1.82394	0.862744	K01501|1|8e-163|571|ath:AT3G44300|nitrilase [EC:3.5.5.1];K13035|4|1e-125|447|vvi:100250098|beta-cyano-L-alanine hydratase/nitrilase [EC:3.5.5.1 3.5.5.4]	GO:0009536//plastid;GO:0005576//extracellular region;GO:0016020//membrane	GO:0018822//nitrile hydratase activity;GO:0000257//nitrilase activity	GO:0051707//response to other organism;GO:0009683;GO:0010038//response to metal ion;GO:0009267//cellular response to starvation;GO:0019759	gi|207367105|dbj|BAG72074.1|/0/putative nitrilase [Brassica rapa subsp. pekinensis]
Bra017823	-1.81541	0.875676	-	-	-	-	-
Bra004967	-1.81395	0.830462	K14496|1|1e-84|310|aly:ARALYDRAFT_483087|abscisic acid receptor PYR/PYL family	-	GO:0005488//binding	-	gi|297827665|ref|XP_002881715.1|/1.36924e-83/bet v I allergen family protein [Arabidopsis lyrata subsp. lyrata]
Bra011889	-1.81258	0.860015	K14488|1|2e-54|208|aly:ARALYDRAFT_912336|SAUR family protein	-	-	GO:0009725//response to hormone stimulus	gi|15234829|ref|NP_195597.1|/2.84035e-53/SAUR-like auxin-responsive protein [Arabidopsis thaliana]
Bra033282	-1.80909	0.869382	K00924|1|5e-146|516|osa:4342410|[EC:2.7.1.-];K07198|3|1e-55|216|mtr:MTR_6g012990|5'-AMP-activated protein kinase, catalytic alpha subunit [EC:2.7.11.11]	-	GO:0004672//protein kinase activity;GO:0000166//nucleotide binding	GO:0009267//cellular response to starvation;GO:0009743//response to carbohydrate stimulus;GO:0006813//potassium ion transport;GO:0006970//response to osmotic stress	gi|14423524|gb|AAK62444.1|AF386999_1/0/similar to wpk4 protein kinase [Arabidopsis thaliana]
Bra016763	-1.80738	0.857482	K09286|1|8e-29|124|ath:AT4G25480|EREBP-like factor	-	GO:0003677//DNA binding	GO:0048506;GO:0040007//growth;GO:0006970//response to osmotic stress;GO:0009686//gibberellin biosynthetic process;GO:0006351//transcription, DNA-dependent	gi|15222028|ref|NP_172721.1|/5.34456e-63/dehydration-responsive element-binding protein 1F [Arabidopsis thaliana]
Bra003044	-1.8066	0.850538	K14488|1|3e-38|155|aly:ARALYDRAFT_495435|SAUR family protein	-	-	GO:0009725//response to hormone stimulus	gi|297792735|ref|XP_002864252.1|/3.04731e-37/auxin-responsive family protein [Arabidopsis lyrata subsp. lyrata]
Bra014977	-1.80619	0.802997	K00924|1|0.0|739|ath:AT1G66150|[EC:2.7.1.-]	GO:0031224//intrinsic to membrane	GO:0004672//protein kinase activity;GO:0032559	GO:0006464//cellular protein modification process	gi|297831152|ref|XP_002883458.1|/0/leucine-rich repeat family protein [Arabidopsis lyrata subsp. lyrata]
Bra007699	-1.80361	0.85991	K01188|1|2e-150|530|osa:4338560|beta-glucosidase [EC:3.2.1.21];K05350|5|7e-121|432|gmx:100814004|beta-glucosidase [EC:3.2.1.21]	GO:0042579//microbody	GO:0016798//hydrolase activity, acting on glycosyl bonds;GO:0043167//ion binding	GO:0044238//primary metabolic process;GO:0009628//response to abiotic stimulus	gi|312282339|dbj|BAJ34035.1|/0/unnamed protein product [Thellungiella halophila]
Bra025315	-1.80317	0.856213	K09667|1|7e-07|54.3|aly:ARALYDRAFT_896453|polypeptide N-acetylglucosaminyltransferase [EC:2.4.1.-];K03255|4|4e-06|52.0|mtr:MTR_3g027610|protein TIF31	GO:0016020//membrane	-	GO:0000904//cell morphogenesis involved in differentiation	gi|15232873|ref|NP_189435.1|/0/tetratricopeptide repeat domain-containing protein [Arabidopsis thaliana]
Bra017301	-1.803	0.814584	K00750|1|5e-12|70.9|rcu:RCOM_1590700|glycogenin glucosyltransferase [EC:2.4.1.186]	GO:0044464//cell part	GO:0016757//transferase activity, transferring glycosyl groups	GO:0005975//carbohydrate metabolic process	gi|42569649|ref|NP_565817.2|/0/nucleotide-diphospho-sugar transferase domain-containing protein [Arabidopsis thaliana]
Bra008918	-1.80188	0.819016	-	-	-	-	gi|297807253|ref|XP_002871510.1|/4.88045e-97/hypothetical protein ARALYDRAFT_488048 [Arabidopsis lyrata subsp. lyrata]
Bra003375	-1.79725	0.847777	-	GO:0043231//intracellular membrane-bounded organelle	GO:0005515//protein binding	GO:0006779//porphyrin-containing compound biosynthetic process;GO:0007165//signal transduction;GO:0044093	gi|421919656|gb|AFX68810.1|/2.34615e-84/tetrapyrrole-binding protein [Brassica rapa subsp. campestris]
Bra025438	-1.79231	0.815685	K02183|1|1e-59|225|ath:AT5G37780|calmodulin	GO:0043231//intracellular membrane-bounded organelle;GO:0016020//membrane	GO:0046872//metal ion binding;GO:0060089	GO:0006073//cellular glucan metabolic process;GO:0019932//second-messenger-mediated signaling;GO:0009640//photomorphogenesis;GO:0009908//flower development;GO:0009593//detection of chemical stimulus;GO:0009605//response to external stimulus	gi|166649|gb|AAA32762.1|/1.73253e-58/calmodulin-1, partial [Arabidopsis thaliana]
Bra002124	-1.78701	0.848946	K14488|1|1e-35|145|ath:AT5G18080|SAUR family protein	-	-	GO:0009725//response to hormone stimulus	gi|3043536|dbj|BAA25434.1|/1.19168e-35/SAUR [Raphanus sativus]
Bra021912	-1.77956	0.834518	-	GO:0009526//plastid envelope;GO:0009570//chloroplast stroma;GO:0009534//chloroplast thylakoid	-	-	gi|297823235|ref|XP_002879500.1|/1.21808e-111/At2g34460/T31E10.20 [Arabidopsis lyrata subsp. lyrata]
Bra018462	-1.77831	0.858402	-	GO:0044464//cell part	GO:0016788//hydrolase activity, acting on ester bonds	-	gi|30681535|ref|NP_172480.2|/0/Early-responsive to dehydration stress protein (ERD4) [Arabidopsis thaliana]
Bra009237	-1.77736	0.845302	K13420|1|4e-28|123|aly:ARALYDRAFT_356368|LRR receptor-like serine/threonine-protein kinase FLS2 [EC:2.7.11.1]	GO:0005618//cell wall	GO:0004857//enzyme inhibitor activity	GO:0023052//signaling	gi|160693714|gb|ABX46555.1|/1.27456e-174/polygalacturonase inhibitor protein 9 [Brassica napus]
Bra001725	-1.77115	0.813061	K08150|1|1e-66|252|vvi:100268023|MFS transporter, SP family, solute carrier family 2 (myo-inositol transporter), member 13	GO:0031224//intrinsic to membrane	GO:0015149//hexose transmembrane transporter activity;GO:0015166//polyol transmembrane transporter activity;GO:0016628//oxidoreductase activity, acting on the CH-CH group of donors, NAD or NADP as acceptor;GO:0015146//pentose transmembrane transporter activity;GO:0005402//cation:sugar symporter activity	GO:0015791//polyol transport;GO:0008645//hexose transport;GO:0015750;GO:0008152//metabolic process	gi|297834798|ref|XP_002885281.1|/0/ATPLT5 [Arabidopsis lyrata subsp. lyrata]
Bra013793	-1.76463	0.815822	-	GO:0005618//cell wall	-	GO:0055086//nucleobase-containing small molecule metabolic process;GO:0006950//response to stress	gi|18416327|ref|NP_567699.1|/1.47927e-149/phosphorylase family protein [Arabidopsis thaliana]
Bra012850	-1.7618	0.859164	K04733|1|0.0|705|aly:ARALYDRAFT_916421|interleukin-1 receptor-associated kinase 4 [EC:2.7.11.1];K00924|3|2e-62|239|aly:ARALYDRAFT_486409|[EC:2.7.1.-];K05658|5|2e-61|235|vvi:100262734|ATP-binding cassette, subfamily B (MDR/TAP), member 1	GO:0016020//membrane;GO:0044426	GO:0004672//protein kinase activity;GO:0000166//nucleotide binding	GO:0006952//defense response;GO:0007275//multicellular organismal development;GO:0006468//protein phosphorylation;GO:0009856//pollination	gi|155242084|gb|ABT18094.1|/0/FERONIA receptor-like kinase [Brassica oleracea]
Bra021202	-1.76093	0.847782	K04345|1|3e-28|124|ath:AT2G20050|protein kinase A [EC:2.7.11.11]	GO:0043231//intracellular membrane-bounded organelle	GO:0004721//phosphoprotein phosphatase activity	-	gi|75273870|sp|Q9LRZ4.1|P2C41_ARATH/0/RecName: Full=Probable protein phosphatase 2C 41; Short=AtPP2C41
Bra039742	-1.75975	0.848285	K13367|1|1e-171|600|aly:ARALYDRAFT_486367|non-specific polyamine oxidase [EC:1.5.3.17];K11450|3|5e-61|233|smo:SELMODRAFT_449015|lysine-specific histone demethylase 1 [EC:1.-.-.-]	-	GO:0003824//catalytic activity	GO:0008152//metabolic process	gi|75151901|sp|Q8H191.1|PAO4_ARATH/0/RecName: Full=Probable polyamine oxidase 4; Short=AtPAO4; AltName: Full=Amine oxidase 2
Bra016056	-1.75412	0.869451	K13464|1|4e-99|358|ath:AT1G72450|jasmonate ZIM domain-containing protein	-	GO:0005488//binding	GO:0006950//response to stress;GO:0009719	gi|18410088|ref|NP_565043.1|/5.34176e-98/protein TIFY 11B [Arabidopsis thaliana]
Bra013378	-1.75397	0.870641	K09840|1|0.0|887|aly:ARALYDRAFT_914743|9-cis-epoxycarotenoid dioxygenase [EC:1.13.11.51]	GO:0009570//chloroplast stroma	GO:0005488//binding;GO:0016701//oxidoreductase activity, acting on single donors with incorporation of molecular oxygen	-	gi|312282509|dbj|BAJ34120.1|/0/unnamed protein product [Thellungiella halophila]
Bra009565	-1.75283	0.856033	K12129|1|0.0|945|ath:AT5G02810|pseudo-response regulator 7	GO:0043231//intracellular membrane-bounded organelle	GO:0003676//nucleic acid binding	GO:0009628//response to abiotic stimulus;GO:0048511//rhythmic process;GO:0007165//signal transduction;GO:0044237//cellular metabolic process	gi|281308396|gb|ADA58346.1|/0/pseudo-response regulator 7b [Brassica rapa]
Bra009108	-1.75011	0.844831	K07213|1|3e-10|61.6|bdi:100823139|copper chaperone	-	GO:0043169//cation binding	GO:0006812//cation transport	gi|145334303|ref|NP_001078533.1|/1.14114e-33/metal ion binding protein [Arabidopsis thaliana]
Bra003680	-1.74672	0.862491	K05279|1|2e-82|304|pop:POPTR_834247|flavonol 3-O-methyltransferase [EC:2.1.1.76];K13066|3|8e-82|302|pop:POPTR_824484|caffeic acid 3-O-methyltransferase [EC:2.1.1.68]	GO:0044444//cytoplasmic part	GO:0008168//methyltransferase activity	GO:0006730//one-carbon metabolic process;GO:0009699//phenylpropanoid biosynthetic process	gi|297839615|ref|XP_002887689.1|/1.43106e-140/O-methyltransferase family 2 protein [Arabidopsis lyrata subsp. lyrata]
Bra027961	-1.74418	0.847047	K08081|1|7e-98|355|aly:ARALYDRAFT_470766|tropine dehydrogenase [EC:1.1.1.206]	-	GO:0016491//oxidoreductase activity;GO:0005488//binding	GO:0008152//metabolic process;GO:0009628//response to abiotic stimulus;GO:0010038//response to metal ion	gi|8778545|gb|AAF79553.1|AC022464_11/6.25647e-122/F22G5.20 [Arabidopsis thaliana]
Bra040374	-1.74374	0.84059	K14431|1|1e-06|52.8|aly:ARALYDRAFT_311885|transcription factor TGA;K09561|2|3e-06|51.6|vcn:VOLCADRAFT_67840|STIP1 homology and U-box containing protein 1 [EC:6.3.2.19]	GO:0043234//protein complex;GO:0043231//intracellular membrane-bounded organelle;GO:0016020//membrane	GO:0033612//receptor serine/threonine kinase binding;GO:0019787//small conjugating protein ligase activity	GO:0009737//response to abscisic acid stimulus;GO:0032446//protein modification by small protein conjugation	gi|18397921|ref|NP_566304.1|/0/U-box domain-containing protein 9 [Arabidopsis thaliana]
Bra010960	-1.74051	0.82127	K14431|1|3e-11|69.3|aly:ARALYDRAFT_311885|transcription factor TGA;K08332|2|5e-06|51.6|vcn:VOLCADRAFT_41528|vacuolar protein 8	GO:0043234//protein complex;GO:0009536//plastid	GO:0033612//receptor serine/threonine kinase binding;GO:0019787//small conjugating protein ligase activity	GO:0032446//protein modification by small protein conjugation	gi|42562301|ref|NP_173843.2|/0/U-box domain-containing protein 6 [Arabidopsis thaliana]
Bra003220	-1.73924	0.832767	K13493|1|4e-89|327|ath:AT5G05870|cytokinin-N-glucosyltransferase [EC:2.4.1.-];K13228|3|8e-73|273|zma:100274317|UDP-glucosyltransferase BX9 [EC:2.4.1.202];K13227|4|3e-66|251|zma:100277344|UDP-glucosyltransferase BX8 [EC:2.4.1.202];K13691|5|1e-49|196|pop:POPTR_810275|pathogen-inducible salicylic acid glucosyltransferase [EC:2.4.1.-]	GO:0044464//cell part	GO:0016757//transferase activity, transferring glycosyl groups	-	gi|297816890|ref|XP_002876328.1|/0/predicted protein [Arabidopsis lyrata subsp. lyrata]
Bra022804	-1.73882	0.816869	-	-	-	-	gi|42569471|ref|NP_180608.2|/1.05425e-77/Kinase interacting (KIP1-like) family protein [Arabidopsis thaliana]
Bra007735	-1.73679	0.832773	-	-	GO:0003824//catalytic activity	GO:0044238//primary metabolic process	gi|297817660|ref|XP_002876713.1|/3.56872e-163/hypothetical protein ARALYDRAFT_907903 [Arabidopsis lyrata subsp. lyrata]
Bra020541	-1.73593	0.847285	K11838|1|1e-12|72.4|gmx:100337654|ubiquitin carboxyl-terminal hydrolase 7 [EC:3.1.2.15]	GO:0031224//intrinsic to membrane;GO:0009536//plastid	-	-	gi|297808655|ref|XP_002872211.1|/1.22674e-167/hypothetical protein ARALYDRAFT_489472 [Arabidopsis lyrata subsp. lyrata]
Bra001348	-1.73551	0.844424	-	-	-	-	gi|15231954|ref|NP_187479.1|/1.60593e-101/uncharacterized protein [Arabidopsis thaliana]
Bra013566	-1.72952	0.869705	K13993|1|4e-17|84.7|rcu:RCOM_0731670|HSP20 family protein	-	-	GO:0006950//response to stress	gi|297799870|ref|XP_002867819.1|/1.02845e-50/hypothetical protein ARALYDRAFT_492684 [Arabidopsis lyrata subsp. lyrata]
Bra016002	-1.72679	0.864352	-	GO:0043231//intracellular membrane-bounded organelle	GO:0061135	GO:0010466//negative regulation of peptidase activity;GO:0006952//defense response;GO:0010033//response to organic substance;GO:0006970//response to osmotic stress;GO:0008219//cell death;GO:0000302//response to reactive oxygen species	gi|841208|gb|AAB68964.1|/2.1903e-97/trypsin inhibitor propeptide [Brassica oleracea]
Bra021569	-1.72502	0.829848	K01115|1|9e-06|50.8|mtr:MTR_3g114840|phospholipase D [EC:3.1.4.4]	GO:0016020//membrane	-	-	gi|297834336|ref|XP_002885050.1|/0/integral membrane single C2 domain protein [Arabidopsis lyrata subsp. lyrata]
Bra022976	-1.72451	0.869995	K08912|1|1e-149|526|ath:AT2G34430|light-harvesting complex II chlorophyll a/b binding protein 1	GO:0031224//intrinsic to membrane;GO:0009521;GO:0009526//plastid envelope;GO:0009534//chloroplast thylakoid;GO:0009570//chloroplast stroma;GO:0005576//extracellular region	GO:0043169//cation binding;GO:0046906//tetrapyrrole binding	GO:0009746;GO:0006091//generation of precursor metabolites and energy;GO:0009639//response to red or far red light;GO:0006464//cellular protein modification process	gi|115778|sp|P13851.1|CB21_SINAL/6.50293e-154/RecName: Full=Chlorophyll a-b binding protein 1, chloroplastic; AltName: Full=LHCII type I CAB-1; Short=LHCP; Flags: Precursor
Bra012364	-1.71376	0.866473	-	-	GO:0005488//binding	GO:0050896//response to stimulus	gi|18395206|ref|NP_564190.1|/1.43826e-49/polyketide cyclase/dehydrase and lipid transport-like protein [Arabidopsis thaliana]
Bra024539	-1.70984	0.84709	K09286|1|5e-17|84.3|ath:AT1G46768|EREBP-like factor	GO:0043231//intracellular membrane-bounded organelle	GO:0003676//nucleic acid binding;GO:0001071//nucleic acid binding transcription factor activity	GO:0006351//transcription, DNA-dependent;GO:0009743//response to carbohydrate stimulus	gi|297850736|ref|XP_002893249.1|/8.79759e-55/hypothetical protein ARALYDRAFT_889793 [Arabidopsis lyrata subsp. lyrata]
Bra009751	-1.70349	0.815177	K14963|1|6e-21|101|rcu:RCOM_0188680|COMPASS component SWD3	GO:0031234//extrinsic to internal side of plasma membrane	-	GO:0023052//signaling	gi|297812611|ref|XP_002874189.1|/0/predicted protein [Arabidopsis lyrata subsp. lyrata]
Bra022447	-1.70222	0.817747	-	-	-	-	gi|15230917|ref|NP_188602.1|/2.76578e-168/uncharacterized protein [Arabidopsis thaliana]
Bra021222	-1.70064	0.806292	-	-	-	GO:0006950//response to stress	gi|11994620|dbj|BAB02757.1|/1.12889e-29/unnamed protein product [Arabidopsis thaliana]
Bra013019	-1.69764	0.808	-	-	-	-	gi|297808309|ref|XP_002872038.1|/6.09408e-110/hypothetical protein ARALYDRAFT_489170 [Arabidopsis lyrata subsp. lyrata]
Bra029990	-1.69735	0.849909	K09422|1|7e-98|355|ath:AT3G50060|myb proto-oncogene protein, plant	GO:0043231//intracellular membrane-bounded organelle	GO:0005488//binding	GO:0010038//response to metal ion;GO:0009725//response to hormone stimulus;GO:0009743//response to carbohydrate stimulus;GO:0006970//response to osmotic stress;GO:0048528//post-embryonic root development	gi|1263097|emb|CAA90810.1|/3.87946e-97/MYB-related protein [Arabidopsis thaliana]
Bra013320	-1.69696	0.831244	-	GO:0044464//cell part	-	-	gi|240255999|ref|NP_193588.5|/0/uncharacterized protein [Arabidopsis thaliana]
Bra017732	-1.69596	0.85214	K11982|1|4e-12|69.7|zma:100383341|E3 ubiquitin-protein ligase RNF115/126 [EC:6.3.2.19];K05283|2|2e-11|67.4|aly:ARALYDRAFT_354960|phosphatidylinositol glycan, class W [EC:2.3.-.-]	GO:0031301//integral to organelle membrane;GO:0009534//chloroplast thylakoid	GO:0046914//transition metal ion binding	GO:0006351//transcription, DNA-dependent;GO:0009314//response to radiation	gi|297802346|ref|XP_002869057.1|/5.03184e-120/zinc finger family protein [Arabidopsis lyrata subsp. lyrata]
[truncated: 480 more rows]

## Sheet: Table S6
Table S6 Gene Ontology (GO) enrichment analysis of significant differential expression genes （TuMV/CK）
[truncated: 42 more rows]

## Sheet: Table S7
Table S7 The Kyoto Encyclopedia of Genes and Genomes (KEGG) pathway enrichment analysis of sighificant different expressed genes
[truncated: 99 more rows]

[truncated: 6 more sheets: Table S8, Table S9, Table S10, Table S11, Table S12, Table S13]
